# Supplementary material for: Phylogenetic diversity and activity screening of cultivable Actinobacteria isolated from marine sponges and associated environments from the western coast of India
Source: Access Microbiol. 2021 Sep 21;3(9):000242. doi: 10.1099/acmi.0.000242 (PMC8549387; doi:10.1099/acmi.0.000242)
Supplement: Supplementary material 1 [file acmi-3-0242-s001.xlsx]

## Sheet: Supplementary Table S1
Supplementary Table S1. Systematic position, culture accession numbers, GenBank accession numbers, species delimitation and 16S rRNA sequences of Actinobacteria isolated from sponge and associate environment.
Seq code	Family	Genus	Source	Screening	Culture accession number	GenBank accession number	mPTP delimitation	bPTP delimitation	Close match in GenBank	% similarity	Max score	16S rRNA gene sequence 5' -> 3'
MGB_0002	Actinomycetaceae	Streptomyces	Sponge	No	MCC 7668	MT598036	mPTP 01	bPTP 01	Streptomyces tendae	99.93	2697	CTCAGGACGAACGCTGGCGGCGTGCTTAACACATGCAAGTCGAACGATGAACCACTTCGGTGGGGATTAGTGGCGAACGGGTGAGTAACACGTGGGCAATCTGCCCTGCACTCTGGGACAAGCCCTGGAAACGGGGTCTAATACCGGATACTGAGCTACTTGGGCATCCAAGTGGTTCGAAAGCTCCGGCGGTGCAGGATGAGCCCGCGGCCTATCAGCTTGTTGGTGAGGTAATGGCTCACCAAGGCGACGACGGGTAGCCGGCCTGAGAGGGCGACCGGCCACACTGGGACTGAGACACGGCCCAGACTCCTACGGGAGGCAGCAGTGGGGAATATTGCACAATGGGCGAAAGCCTGATGCAGCGACGCCGCGTGAGGGATGACGGCCTTCGGGTTG…
MGB_0004	Actinomycetaceae	Streptomyces	Sponge	No	MCC 7670	MT598037	mPTP 02	bPTP 02	Streptomyces levis	100	2700	CTCAGGACGAACGCTGGCGGCGTGCTTAACACATGCAAGTCGAACGATGAACCACTTCGGTGGGGATTAGTGGCGAACGGGTGAGTAACACGTGGGCAATCTGCCCTGCACTCTGGGACAAGCCCTGGAAACGGGGTCTAATACCGGATATGACCATCTTGGGCATCCTTGATGGTGTAAAGCTCCGGCGGTGCAGGATGAGCCCGCGGCCTATCAGCTTGTTGGTGAGGTAATGGCTCACCAAGGCGACGACGGGTAGCCGGCCTGAGAGGGCGACCGGCCACACTGGGACTGAGACACGGCCCAGACTCCTACGGGAGGCAGCAGTGGGGAATATTGCACAATGGGCGAAAGCCTGATGCAGCGACGCCGCGTGAGGGATGACGGCCTTCGGGTTGT…
MGB_0183	Actinomycetaceae	Streptomyces	Sponge	Yes	MCC 8058	MN339687	mPTP 01	bPTP 01	Streptomyces tendae	99.93	2697	TCAGGACGAACGCTGGCGGCGTGCTTAACACATGCAAGTCGAACGATGAACCACTTCGGTGGGGATTAGTGGCGAACGGGTGAGTAACACGTGGGCAATCTGCCCTGCACTCTGGGACAAGCCCTGGAAACGGGGTCTAATACCGGATACTGAGCTACTTGGGCATCCAAGTGGTTCGAAAGCTCCGGCGGTGCAGGATGAGCCCGCGGCCTATCAGCTTGTTGGTGAGGTAATGGCTCACCAAGGCGACGACGGGTAGCCGGCCTGAGAGGGCGACCGGCCACACTGGGACTGAGACACGGCCCAGACTCCTACGGGAGGCAGCAGTGGGGAATATTGCACAATGGGCGAAAGCCTGATGCAGCGACGCCGCGTGAGGGATGACGGCCTTCGGGTTGT…
MGB_0475	Brevibacteriaceae	Brevibacterium	Sponge	No	MCC 6140	MN339688	mPTP 03	bPTP 03	Brevibacterium casei	99.86	2695	GCTCAGGACGAACGCTGGCTGCGTGCTTAACACATGCAAGTCGAACGCTGAAGCCTGGTGCTTGCACCGGGTGGATGAGTGGCGAACGGGTGAGTAACACGTGAGTAACCTGCCCCTGACTTCGGGATAAGCCCGGGAAACTGGGTCTAATACCGGATACGACTGCCGGACGCATGTCTGGTGGTGGAAAGTTTTTTCGGTTGGGGATGGGCTCGCGGCCTATCAGTTTGTTGGTGAGGTAATGGCTCACCAAGACGACGACGGGTAGCCGGCCTGAGAGGGCGACCGGCCACACTGGGACTGAGACACGGCCCAGACTCCTACGGGAGGCAGCAGTGGGGAATATTGCACAATGGGGGAAACCCTGATGCAGCGACGCAGCGTGCGGGATGACGGCCT…
MGB_0491	Brevibacteriaceae	Brevibacterium	Sponge	No	MCC 6152	MN339689	mPTP 04	bPTP 04	Brevibacterium casei	99.86	2686	TCAGGACGAACGCTGGCTGCGTGCTTAACACATGCAAGTCGAACGCTGAAGCCTGGTGCTTGCACCGGGTGGATGAGTGGCGAACGGGTGAGTAACACGTGAGTAACCTGCCCCTGACTTCGGGATAAGCCCGGGAAACTGGGTCTAATACCGGATACGACTGCCGGACGCATGTCTGGTGGTGGAAAGTTTTTTCGGTTGGGGATGGGCTCGCGGCCTATCAGTTTGTTGGTGAGGTAATGGCTCACCAAGACGACGACGGGTAGCCGGCCTGAGAGGGCGACCGGCCACACTGGGACTGAGACACGGCCCAGACTCCTACGGGAGGCAGCAGTGGGGAATATTGCACAATGGGGGAAACCCTGATGCAGCGACGCAGCGTGCGGGATGACGGCCTTC…
MGB_0508	Micrococcaceae	Arthrobacter	Sponge	No	MCC 6161	MN339690	mPTP 05	bPTP 05	Arthrobacter globiformis	99.18	2630	AGGATGAACGCTGGCGGCGTGCTTAACACATGCAAGTCGAACGATGAAGGGAGCTTGCTCCTGGATTAGTGGCGAACGGGTGAGTAACACGTGAGTAACCTGCCCTTGACTCTGGGATAAGCCTGGGAAACTGGGTCTAATACCGGATATGACCTTCCATCGCATGGTGGTTGGTGGAAAGCTTTTGTGGTTTTGGATGGACTCGCGGCCTATCAGCTTGTTGGTGAGGTAATGGCTTACCAAGGCGACGACGGGTAGCCGGCCTGAGAGGGTGACCGGCCACACTGGGACTGAGACACGGCCCAGACTCCTACGGGAGGCAGCAGTGGGGAATATTGCACAATGGGCGCAAGCCTGATGCAGCGACGCCGCGTGAGGGATGACGGCCTTCGGGTTGTA…
MGB_0536	Micrococcaceae	Arthrobacter	Sponge	No	MCC 6170	MN339691	mPTP 05	bPTP 05	Arthrobacter globiformis	99.18	2632	GATGAACGCTGGCGGCGTGCTTAACACATGCAAGTCGAACGATGAAGGGAGCTTGCTCCTGGATTAGTGGCGAACGGGTGAGTAACACGTGAGTAACCTGCCCTTGACTCTGGGATAAGCCTGGGAAACTGGGTCTAATACCGGATATGACCTTCCATCGCATGGTGGTTGGTGGAAAGCTTTTGTGGTTTTGGATGGACTCGCGGCCTATCAGCTTGTTGGTGAGGTAATGGCTTACCAAGGCGACGACGGGTAGCCGGCCTGAGAGGGTGACCGGCCACACTGGGACTGAGACACGGCCCAGACTCCTACGGGAGGCAGCAGTGGGGAATATTGCACAATGGGCGCAAGCCTGATGCAGCGACGCCGCGTGAGGGATGACGGCCTTCGGGTTGTAAA…
MGB_0540	Micrococcaceae	Micrococcus	Sponge	No	MCC 6173	MN339692	mPTP 06	bPTP 06	Micrococcus endophyticus	100	2695	GCTCAGGATGAACGCTGGCGGCGTGCTTAACACATGCAAGTCGAACGATGAAGCCCAGCTTGCTGGGTGGATTAGTGGCGAACGGGTGAGTAACACGTGAGTAACCTGCCCTTGACTCTGGGATAAGCCTGGGAAACTGGGTCTAATACCGGATAGGAACGTCCACCGCATGGTGGTTGTTGGAAAGATTTATCGGTCATGGATGGACTCGCGGCCTATCAGCTTGTTGGTGAGGTAATGGCTCACCAAGGCGACGACGGGTAGCCGGCCTGAGAGGGTGACCGGCCACACTGGGACTGAGACACGGCCCAGACTCCTACGGGAGGCAGCAGTGGGGAATATTGCACAATGGGCGAAAGCCTGATGCAGCGACGCCGCGTGAGGGATGACGGCCTTCGG…
MGB_0544	Brevibacteriaceae	Brevibacterium	Sponge	No	MCC 6176	MN339693	mPTP 04	bPTP 04	Brevibacterium casei	99.86	2691	TCAGGACGAACGCTGGCTGCGTGCTTAACACATGCAAGTCGAACGCTGAAGCCTGGTGCTTGCACCGGGTGGATGAGTGGCGAACGGGTGAGTAACACGTGAGTAACCTGCCCCTGACTTCGGGATAAGCCCGGGAAACTGGGTCTAATACCGGATACGACTGCCGGACGCATGTCTGGTGGTGGAAAGTTTTTTCGGTTGGGGATGGGCTCGCGGCCTATCAGTTTGTTGGTGAGGTAATGGCTCACCAAGACGACGACGGGTAGCCGGCCTGAGAGGGCGACCGGCCACACTGGGACTGAGACACGGCCCAGACTCCTACGGGAGGCAGCAGTGGGGAATATTGCACAATGGGGGAAACCCTGATGCAGCGACGCAGCGTGCGGGATGACGGCCTTC…
MGB_0562	Micrococcaceae	Micrococcus	Sponge	No	MCC 6186	MN339694	mPTP 06	bPTP 06	Micrococcus endophyticus	99.93	2654	GGCGTGCTTAACACATGCAAGTCGAACGATGAAGCCCAGCTTGCTGGGTGGATTAGTGGCGAACGGGTGAGTAACACGTGAGTAACCTGCCCTTGACTCTGGGATAAGCCTGGGAAACTGGGTCTAATACCGGATAGGAACGTCCACCGCATGGTGGTTGTTGGAAAGATTTATCGGTCATGGATGGACTCGCGGCCTATCAGCTTGTTGGTGAGGTAATGGCTCACCAAGGCGACGACGGGTAGCCGGCCTGAGAGGGTGACCGGCCACACTGGGACTGAGACACGGCCCAGACTCCTACGGGAGGCAGCAGTGGGGAATATTGCACAATGGGCGAAAGCCTGATGCAGCGACGCCGCGTGAGGGATGACGGCCTTCGGGTTGTAAACCTCTTTCAGT…
MGB_0565	Micrococcaceae	Micrococcus	Sponge	No	MCC 6189	MN339695	mPTP 07	bPTP 07	Micrococcus luteus	99.93	2604	GGCGGCGTGCTTAACACATGCAAGTCGAACGATGAAGCCCAGCTTGCTGGGTGGATTAGTGGCGAACGGGTGAGTAACACGTGAGTAACCTGCCCTTAACTCTGGGATAAGCCTGGGAAACTGGGTCTAATACCGGATAGGAGCGTCCACCGCATGGTGGGTGTTGGAAAGATTTATCGGTTTTGGATGGACTCGCGGCCTATCAGCTTGTTGGTGAGGTAATGGCTCACCAAGGCGACGACGGGTAGCCGGCCTGAGAGGGTGACCGGCCACACTGGGACTGAGACACGGCCCAGACTCCTACGGGAGGCAGCAGTGGGGAATATTGCACAATGGGCGCAAGCCTGATGCAGCGACGCCGCGTGAGGGATGACGGCCTTCGGGTTGTAAACCTCTTTC…
MGB_0572	Micrococcaceae	Micrococcus	Sponge	No	MCC 6194	MN339696	mPTP 08	bPTP 08	Micrococcus luteus	99.93	2625	TGGCTCAGGATGAACGCTGGCGGCGTGCTTAACACATGCAAGTCGAACGATGAAGCCCAGCTTGCTGGGTGGATTAGTGGCGAACGGGTGAGTAACACGTGAGTAACCTGCCCTTAACTCTGGGATAAGCCTGGGAAACTGGGTCTAATACCGGATAGGAGCGTCCACCGCATGGTGGGTGTTGGAAAGATTTATCGGTTTTGGATGGACTCGCGGCCTATCAGCTTGTTGGTGAGGTAATGGCTCACCAAGGCGACGACGGGTAGCCGGCCTGAGAGGGTGACCGGCCACACTGGGACTGAGACACGGCCCAGACTCCTACGGGAGGCAGCAGTGGGGAATATTGCACAATGGGCGCAAGCCTGATGCAGCGACGCCGCGTGAGGGATGACGGCCTTC…
MGB_0618	Brevibacteriaceae	Brevibacterium	Sponge	No	MCC 6228	MN339697	mPTP 09	bPTP 09	Brevibacterium senegalense	99.86	2697	CTCAGGACGAACGCTGGCGGCGTGCTTAACACATGCAAGTCGAACGATGAAGCTCCTGCTTGCAGGGGTGGATTAGTGGCGAACGGGTGAGTAACACGTGAGTAACCTGCCCCTGACTGCGGGATAAGCCCGGGAAACTGGGTCTAATACCGCATATGACACCTGGCCGCATGGTCTGGGTGTGGAAAGTTTTTCGGTTGGGGATGGGCTCGCGGCCTATCAGCTTGTTGGTGGGGTAACGGCCTACCAAGGCGACGACGGGTAGCCGGCCTGAGAGGGCGACCGGCCACACTGGGACTGAGACACGGCCCAGACTCCTACGGGAGGCAGCAGTGGGGAATATTGCACAATGGGGGAAACCCTGATGCAGCGACGCCGCGTGAGGGATGACGGCCTTCG…
MGB_0643	Mycobacteriaceae	Mycolicibacterium	Sponge	No	MCC 6242	MN339698	mPTP 10	bPTP 10	Mycolicibacterium poriferae	99.93	2675	GACGAACGCTGGCGGCGTGCTTAACACATGCAAGTCGAACGGAAAGGCCCCTTCGGGGGTGCTCGAGTGGCGAACGGGTGAGTAACACGTGGGTGATCTGCCCTGCACTTTGGGATAAGCCTGGGAAACTGGGTCTAATACCGAATAGGACTCCGGACTGCATGGTCTGGGGTGGAAAGCTTTTGCGGTGTGGGATGGGCCCGCGGCCTATCAGCTTGTTGGTGGGGTGATGGCCTACCAAGGCGACGACGGGTAGCCGGCCTGAGAGGGTGTCCGGCCACACTGGGACTGAGATACGGCCCAGACTCCTACGGGAGGCAGCAGTGGGGAATATTGCACAATGGGCGCAAGCCTGATGCAGCGACGCCGCGTGAGGGATGACGGCCTTCGGGTTGTAAA…
MGB_0794	Micrococcaceae	Micrococcus	Sponge	No	MCC 6337	MT598038	mPTP 11	bPTP 11	Micrococcus luteus	98.67	2135	GGTGTTGGAAAGATTTATCGGTTTTGGATGGACTCGCGGCCTATCAGCTTGTTGGTGAGGTAATGGCTCACCAAGGCGACGACGGGTAGCCGGCCTGAGAGGGTGACCGGCCACACTGGGACTGAGACACGGCCCAGACTCCTACGGGAGGCAGCAGTGGGGAATATTGCACAATGGGCGCAAGCCTGATGCAGCGACGCAGCGTGAGGGATGACGGCCTTCGGGTTGTAAACCTCTTTCAGCAGGGAAGAAGCGAAAGTGACGGTACCTGCAGAAGAAGCACCGGCTAACTACGTGCCAGCAGCCGCGGTAATACGTAGGGTGCGAGCGTTATCCGGAATTATTGGGCGTAAAGAGCTCGTAGGCGGTTTGTCGCGTCTGTCGTGAAAGTCCGGGGCT…
MGB_0802	Kytococcaceae	Kytococcus	Environment (Water)	No	MCC 8348	MN339699	mPTP 12	bPTP 12	Kytococcus sedentarius	99.86	2689	TGGCTCAGGACGAACGCTGGCGGCGTGCTTAACACATGCAAGTCGAACGGTGAAGCGGGTGCTTGCACTCGTGGATCAGTGGCGAACGGGTGAGTAACACGTGAGTAACCTGCCCTCCACTCTGGGATAAGCGCTGGAAACGGCGTCTAATACTGGATACGACCGACCCTCGCATGGGGTGTTGGTGGAAAGATTTATCGGTGGTGGATGGACTCGCGGCCTATCAGCTTGTTGGTGGGGTAATGGCCTACCAAGGCGACGACGGGTAGCCGGCCTGAGAGGGCGACCGGCCACACTGGGACTGAGACACGGCCCAGACTCCTACGGGAGGCAGCAGTGGGGAATATTGCACAATGGGCGAAAGCCTGATGCAGCGACGCCGCGTGAGGGATGACGGCC…
MGB_0803	Micrococcaceae	Glutamicibacter	Environment (Water)	No	MCC 8349	MN339700	mPTP 13	bPTP 13	Glutamicibacter mysorens	99.72	2654	GCTCAGGATGAACGCTGGCGGCGTGCTTAACACATGCAAGTCGAACGATGAAGCCCAGCTTGCTGGGTGGATTAGTGGCGAACGGGTGAGTAACACGTGAGTAACCTGCCCCCGACTCTGGGATAAGCCCGGGAAACTGGGTCTAATACCGGATATGACCATGGAACGCATGTTTTGTGGTGGAAAGATTTATCGGTGGGGGATGGACTCGCGGCCTATCAGCTTGTTGGTGAGGTAATGGCTCACCAAGGCGACGACGGGTAGCCGGCCTGAGAGGGTGACCGGCCACACTGGGACTGAGACACGGCCCAGACTCCTACGGGAGGCAGCAGTGGGGAATATTGCACAATGGGCGCAAGCCTGATGCAGCGACGCCGCGTGAGGGATGACGGCCTTCGG…
MGB_0805	Micrococcaceae	Kocuria	Environment (Sediment)	No	MCC 6342	MN339701	mPTP 14	bPTP 14	Kocuria rosea	99.51	2619	GGCGGCGTGCTTAACACATGCAAGTCGAACGATGATGCCCAGCTTGCTGGGCGGATTAGTGGCGAACGGGTGAGTAATACGTGAGTAACCTGCCCTTGACTCTGGGATAAGCCTGGGAAACTGGGTCTAATACTGGATACTACCTCTTGCCGCATGGTGGGTGGTGGAAAGGGTTTTACTGGTTTTGGATGGGCTCACGGCCTATCAGCTTGTTGGTGGGGTAATGGCTCACCAAGGCGACGACGGGTAGCCGGCCTGAGAGGGTGACCGGCCACACTGGGACTGAGACACGGCCCAGACTCCTACGGGAGGCAGCAGTGGGGAATATTGCACAATGGGCGGAAGCCTGATGCAGCGACGCCGCGTGAGGGATGACGGCCTTCGGGTTGTAAACCTCTT…
MGB_0809	Brevibacteriaceae	Brevibacterium	Environment (Water)	Yes	MCC 7821	MN339702	mPTP 15	bPTP 15	Brevibacterium luteolum	99.72	2645	ACGAACGCTGGCGGCGTGCTTAACACATGCAAGTCGAACGCTGAAGCATCCAGCTTGCTGGGTGTGGATGAGTGGCGAACGGGTGAGTAACACGTGAGTAACCTGCCCCTGACTTCGGGATAAGCCTGGGAAACTGGGTCTAATACCGGATATGACTACTGGCCGCATGGTCTAGTGGTGGAAAGGGTTTTACTGGTTGGGGATGGACTCGCGGCCTATCAGTTTGTTGGTGGGGTAGTGGCCTACCAAGACGACGACGGGTAGCCGGCCTGAGAGGGCGACCGGCCACACTGGGACTGAGACACGGCCCAGACTCCTACGGGAGGCAGCAGTGGGGAATATTGCACAATGGGGGGAACCCTGATGCAGCGACGCCGCGTGCGGGATGACGGCCTTCGG…
MGB_0813	Microbacteriaceae	Agrococcus	Environment (Water)	Yes	MCC 7822	MN339703	mPTP 16	bPTP 16	Agrococcus jejuensis	98.81	2551	GCTGGCGGCGTGCTTAACACATGCAAGTCGAACGATGAAGGGGGAGCTTGCTCTCCTGGATTAGTGGCGAACGGGTGAGTAACACGTGAGCAATCTGCCCTTGACTCTGGGATAAGCGCTGGAAACGGCGTCTAATACCGGATACGAGCTGCGAAGGCATCTTCAGCAGCTGGAAAGAACTTCGGTCAAGGATGAGCTCGCGGCCTATCAGCTTGTTGGTGAGGTAATGGCTCACCAAGGCGACGACGGGTAGCCGGCCTGAGAGGGTGACCGGCCACACTGGGACTGAGACACGGCCCAGACTCCTACGGGAGGCAGCAGTGGGGAATATTGCACAATGGGCGCAAGCCTGATGCAGCAACGCCGCGTGAGGGATGACGGCCTTCGGGTTGTAAACCT…
MGB_0820	Micrococcaceae	Rothia	Sponge	Yes	MCC 7823	MN339704	mPTP 17	bPTP 17	Rothia terrae	99.79	2665	CTCAGGACGAACGCTGGCGGCGTGCTTAACACATGCAAGTCGAACGATGAAGACCGGTGCTTGCACTGGTTGGATTAGTGGCGAACGGGTGAGTAATACGTGAGTAACCTGCCTTTGACTCTGGGATAAGCCTTGGAAACGAGGTCTAATACCGGATATGACACAGTTTCGCATGAAATCTGTGTGGAAAGGGTTTGTACTGGTTTTAGATGGGCTCACGGCCTATCAGCTTGTTGGTGAGGTAATGGCTCACCAAGGCGACGACGGGTAGCCGGCCTGAGAGGGTGACCGGCCACACTGGGACTGAGACACGGCCCAGACTCCTACGGGAGGCAGCAGTGGGGAATATTGCACAATGGGCGCAAGCCTGATGCAGCGACGCCGCGTGAGGGATGACGG…
MGB_0823	Micrococcaceae	Micrococcus	Environment (Sediment)	No	MCC 7824	MN339705	mPTP 06	bPTP 06	Micrococcus endophyticus	99.93	2673	GCTCAGGATGAACGCTGGCGGCGTGCTTAACACATGCAAGTCGAACGATGAAGCCCAGCTTGCTGGGTGGATTAGTGGCGAACGGGTGAGTAACACGTGAGTAACCTGCCCTTGACTCTGGGATAAGCCTGGGAAACTGGGTCTAATACCGGATAGGAACGTCCACCGCATGGTGGTTGTTGGAAAGATTTATCGGTCATGGATGGACTCGCGGCCTATCAGCTTGTTGGTGAGGTAATGGCTCACCAAGGCGACGACGGGTAGCCGGCCTGAGAGGGTGACCGGCCACACTGGGACTGAGACACGGCCCAGACTCCTACGGGAGGCAGCAGTGGGGAATATTGCACAATGGGCGAAAGCCTGATGCAGCGACGCCGCGTGAGGGATGACGGCCTTCGG…
MGB_0824	Micrococcaceae	Kocuria	Environment (Sediment)	No	MCC 6350	MT598039	mPTP 18	bPTP 18	Kocuria subflava	99.8	2691	GGCTCAGGACGAACGCTGGCGGCGTGCTTAACACATGCAAGTCGAACGCTGAAGCCCCAGCTTGCTGGGGTGGATGAGTGGCGAACGGGTGAGTAATACGTGAGTGACCTGCCCTTGACTCTGGGATAAGCCTGGGAAACTGGGTCTAATACTGGATACGACAGTACATCGCATGGTGTGTTGTGGAAAGGGTTTGTACTGGTTTTGGATGGGCTCACGGCCTATCAGCTTGTTGGTGGGGTAATGGCTCACCAAGGCGACGACGGGTAGCCGGCCTGAGAGGGTGACCGGCCACACTGGGACTGAGACACGGCCCAGACTCCTACGGGAGGCAGCAGTGGGGAATATTGCACAATGGGCGCAAGCCTGATGCAGCGACGCCGCGTGAGGGATGACGGC…
MGB_0826	Micrococcaceae	Glutamicibacter	Environment (Sediment)	Yes	MCC 7825	MN339706	mPTP 13	bPTP 13	Glutamicibacter mysorens	99.93	2654	AACGCTGGCGGCGTGCTTAACACATGCAAGTCGAACGATGAAGCCCAGCTTGCTGGGTGGATTAGTGGCGAACGGGTGAGTAACACGTGAGTAACCTGCCCCCGACTCTGGGATAAGCCCGGGAAACTGGGTCTAATACCGGATATGACCATGGAACGCATGTTTTGTGGTGGAAAGATTTATCGGTGGGGGATGGACTCGCGGCCTATCAGCTTGTTGGTGAGGTAATGGCTCACCAAGGCGACGACGGGTAGCCGGCCTGAGAGGGTGACCGGCCACACTGGGACTGAGACACGGCCCAGACTCCTACGGGAGGCAGCAGTGGGGAATATTGCACAATGGGCGCAAGCCTGATGCAGCGACGCCGCGTGAGGGATGACGGCCTTCGGGTTGTAAACC…
MGB_0828	Nocardiopsaceae	Nocardiopsis	Environment (Sediment)	No	MCC 7826	MN339707	mPTP 19	bPTP 19	Nocardiopsis alba	99.93	2656	TGGCTCAGGACGAACGCTGGCGGCGTGCTTAACACATGCAAGTCGAGCGGTAAGGCCCTTCGGGGTACACGAGCGGCGAACGGGTGAGTAACACGTGAGTAACCTGCCCCTGACTCTGGGATAAGCGGTGGAAACGCCGTCTAATACCGGATACGACCTTCCGCCTCATGGTGGAGGGTGGAAAGTTTTTTCGGTCAGGGATGGGCTCGCGGCCTATCAGCTTGTTGGTGGGGTAACGGCCTACCAAGGCGATTACGGGTAGCCGGCCTGAGAGGGCGACCGGCCACACTGGGACTGAGACACGGCCCAGACTCCTGCGGGAGGCAGCAGTGGGGAATATTGCGCAATGGGCGAAAGCCTGACGCAGCGACGCCGCGTGGGGGATGACGGCCTTCGGGT…
MGB_0833	Micrococcaceae	Micrococcus	Sponge	Yes	MCC 6355	MN339708	mPTP 20	bPTP 20	Micrococcus luteus	99.86	2686	TCAGGATGAACGCTGGCGGCGTGCTTAACACATGCAAGTCGAACGATGAAGCCCAGCTTGCTGGGTGGATTAGTGGCGAACGGGTGAGTAACACGTGAGTAACCTGCCCTTAACTCTGGGATAAGCCTGGGAAACTGGGTCTAATACCGGATAGGAGCGTCCACCGCATGGTGGGTGTTGGAAAGATTTATCGGTTTTGGATGGACTCGCGGCCTATCAGCTTGTTGGTGAGGTAATGGCTCACCAAGGCGACGACGGGTAGCCGGCCTGAGAGGGTGACCGGCCACACTGGGACTGAGACACGGCCCAGACTCCTACGGGAGGCAGCAGTGGGGAATATTGCACAATGGGCGCAAGCCTGATGCAGCGACGCCGCGTGAGGGATGACGGCCTTCGGGT…
MGB_0837	Kytococcaceae	Kytococcus	Environment (Sediment)	No	MCC 7827	MN339709	mPTP 12	bPTP 12	Kytococcus sedentarius	99.86	2577	GATCATGGCTCAGGACGAACGCTGGCGGCGTGCTTAACACATGCAAGTCGAACGGTGAAGCGAGTGCTTGCACTCGTGGATCAGTGGCGAACGGGTGAGTAACACGTGAGTAACCTGCCCTCCACTCTGGGATAAGCGCTGGAAACGGCGTCTAATACTGGATACGACCGACCCTCGCATGGGGTGTTGGTGGAAAGATTTATCGGTGGTGGATGGACTCGCGGCCTATCAGCTTGTTGGTGGGGTAATGGCCTACCAAGGCGACGACGGGTAGCCGGCCTGAGAGGGCGACCGGCCACACTGGGACTGAGACACGGCCCAGACTCCTACGGGAGGCAGCAGTGGGGAATATTGCACAATGGGCGAAAGCCTGATGCAGCGACGCCGCGTGAGGGATGA…
MGB_0838	Geodermatophilaceae	Klenkia	Sponge	No	MCC 6357	MT598040	mPTP 21	bPTP 21	Klenkia brasiliensis	99.59	2643	GGACGAACGCTGGCGGCGTGCTTAACACATGCAAGTCGAACGATGAAGCCAGCTTGCTGGTGGATTAGTGGCGAACGGGTGAGTAACACGTGGGCAACCTGCCCCCGGCTCTGGGATAACTCCAAGAAATTGGTGCTAATACCGGATATTCACATTTCTCCGCATGGGGGTTTGTGGAAAGTTTTTCGGCTGGGGATGGGCCCGCGGCCTATCAGCTTGTTGGTGGGGTGATGGCCTACCAAGGCGACGACGGGTAGCCGGCCTGAGAGGGTGACCGGCCACACTGGGACTGAGACACGGCCCAGACTCCTACGGGAGGCAGCAGTGGGGAATATTGCGCAATGGGCGGAAGCCTGACGCAGCGACGCCGCGTGAGGGATGACGGCCTTCGGGTTGTAA…
MGB_0840	Microbacteriaceae	Agrococcus	Sponge	No	MCC 6359	MN339710	mPTP 16	bPTP 22	Agrococcus jejuensis	98.79	2508	CGATGAAGGGGGAGCTTGCTCTCCTGGATTAGTGGCGAACGGGTGAGTAACACGTGAGCAATCTGCCCTTGACTCTGGGATAAGCGCTGGAAACGGCGTCTAATACCGGATACGAGCTGCGAAGGCATCTTCAGCAGCTGGAAAGAACTTCGGTCAAGGATGAGCTCGCGGCCTATCAGCTTGTTGGTGAGGTAATGGCTCACCAAGGCGACGACGGGTAGCCGGCCTGAGAGGGTGACCGGCCACACTGGGACTGAGACACGGCCCAGACTCCTACGGGAGGCAGCAGTGGGGAATATTGCACAATGGGCGCAAGCCTGATGCAGCAACGCCGCGTGAGGGATGACGGCCTTCGGGTTGTAAACCTCTTTTAGCAGGGAAGAAGCGAGAGTGACGGTA…
MGB_0841	Nocardiaceae	Rhodococcus	Sponge	No	MCC 8358	MT598041	mPTP 22	bPTP 23	Rhodococcus corynebacterioides	100	2630	ACGAACGCTGGCGGCGTGCTTAACACATGCAAGTCGAACGGTAAGGCCCTTCGGGGTACACGAGTGGCGAACGGGTGAGTAACACGTGGGTGATCTGCCCTGCACTTCGGGATAAGCCCGGGAAACTGGGTCTAATACCGGATAGGACTGCGCGGTGCATGCCGTGTGGTGGAAAGATTTATCGGTGCAGGATGGGCCCGCGGCCTATCAGCTTGTTGGTGGGGTAATGGCCTACCAAGGCGACGACGGGTAGCCGGCCTGAGAGGGCGACCGGCCACACTGGGACTGAGACACGGCCCAGACTCCTACGGGAGGCAGCAGTGGGGAATATTGCACAATGGGCGCAAGCCTGATGCAGCGACGCCGCGTGAGGGATGACGGCCTTCGGGTTGTAAACCT…
MGB_0842	Micrococcaceae	Micrococcus	Environment (Water)	No	MCC 7828	MT598042	mPTP 23	bPTP 24	Micrococcus luteus	100	2702	GCTCAGGATGAACGCTGGCGGCGTGCTTAACACATGCAAGTCGAACGATGAAGCCCAGCTTGCTGGGTGGATTAGTGGCGAACGGGTGAGTAACACGTGAGTAACCTGCCCTTAACTCTGGGATAAGCCTGGGAAACTGGGTCTAATACCGGATAGGAGCGTCCACCGCATGGTGGGTGTTGGAAAGATTTATCGGTTTTGGATGGACTCGCGGCCTATCAGCTTGTTGGTGAGGTAATGGCTCACCAAGGCGACGACGGGTAGCCGGCCTGAGAGGGTGACCGGCCACACTGGGACTGAGACACGGCCCAGACTCCTACGGGAGGCAGCAGTGGGGAATATTGCACAATGGGCGCAAGCCTGATGCAGCGACGCCGCGTGAGGGATGACGGCCTTCGG…
MGB_0853	Kytococcaceae	Kytococcus	Environment (Sediment)	Yes	MCC 7830	MN339711	mPTP 12	bPTP 12	Kytococcus sedentarius	99.86	2684	CTCAGGACGAACGCTGGCGGCGTGCTTAACACATGCAAGTCGAACGGTGAAGCGGGTGCTTGCACTCGTGGATCAGTGGCGAACGGGTGAGTAACACGTGAGTAACCTGCCCTCCACTCTGGGATAAGCGCTGGAAACGGCGTCTAATACTGGATACGACCGACCCTCGCATGGGGTGTTGGTGGAAAGATTTATCGGTGGTGGATGGACTCGCGGCCTATCAGCTTGTTGGTGGGGTAATGGCCTACCAAGGCGACGACGGGTAGCCGGCCTGAGAGGGCGACCGGCCACACTGGGACTGAGACACGGCCCAGACTCCTACGGGAGGCAGCAGTGGGGAATATTGCACAATGGGCGAAAGCCTGATGCAGCGACGCCGCGTGAGGGATGACGGCCTTC…
MGB_0865	Micrococcaceae	Micrococcus	Sponge	No	MCC 7831	MT598043	mPTP 06	bPTP 06	Micrococcus endophyticus	99.93	2686	TCAGGATGAACGCTGGCGGCGTGCTTAACACATGCAAGTCGAACGATGAAGCCCAGCTTGCTGGGTGGATTAGTGGCGAACGGGTGAGTAACACGTGAGTAACCTGCCCTTGACTCTGGGATAAGCCTGGGAAACTGGGTCTAATACCGGATAGGAACGTCCACCGCATGGTGGTTGTTGGAAAGATTTATCGGTCATGGATGGACTCGCGGCCTATCAGCTTGTTGGTGAGGTAATGGCTCACCAAGGCGACGACGGGTAGCCGGCCTGAGAGGGTGACCGGCCACACTGGGACTGAGACACGGCCCAGACTCCTACGGGAGGCAGCAGTGGGGAATATTGCACAATGGGCGAAAGCCTGATGCAGCGACGCCGCGTGAGGGATGACGGCCTTCGGGT…
MGB_0870	Kytococcaceae	Kytococcus	Environment (Sediment)	No	MCC 7832	MT598044	mPTP 12	bPTP 12	Kytococcus sedentarius	99.86	2675	GCTCAGGACGAACGCTGGCGGCGTGCTTAACACATGCAAGTCGAACGGTGAAGCGGGTGCTTGCACTCGTGGATCAGTGGCGAACGGGTGAGTAACACGTGAGTAACCTGCCCTCCACTCTGGGATAAGCGCTGGAAACGGCGTCTAATACTGGATACGACCGACCCTCGCATGGGGTGTTGGTGGAAAGATTTATCGGTGGTGGATGGACTCGCGGCCTATCAGCTTGTTGGTGGGGTAATGGCCTACCAAGGCGACGACGGGTAGCCGGCCTGAGAGGGCGACCGGCCACACTGGGACTGAGACACGGCCCAGACTCCTACGGGAGGCAGCAGTGGGGAATATTGCACAATGGGCGAAAGCCTGATGCAGCGACGCCGCGTGAGGGATGACGGCCTT…
MGB_0872	Kytococcaceae	Kytococcus	Environment (Water)	No	MCC 8364	MT598045	mPTP 12	bPTP 12	Kytococcus sedentarius	99.86	2687	GGCTCAGGACGAACGCTGGCGGCGTGCTTAACACATGCAAGTCGAACGGTGAAGCGGGTGCTTGCACTCGTGGATCAGTGGCGAACGGGTGAGTAACACGTGAGTAACCTGCCCTCCACTCTGGGATAAGCGCTGGAAACGGCGTCTAATACTGGATACGACCGACCCTCGCATGGGGTGTTGGTGGAAAGATTTATCGGTGGTGGATGGACTCGCGGCCTATCAGCTTGTTGGTGGGGTAATGGCCTACCAAGGCGACGACGGGTAGCCGGCCTGAGAGGGCGACCGGCCACACTGGGACTGAGACACGGCCCAGACTCCTACGGGAGGCAGCAGTGGGGAATATTGCACAATGGGCGAAAGCCTGATGCAGCGACGCCGCGTGAGGGATGACGGCCT…
MGB_0873	Micrococcaceae	Micrococcus	Environment (Water)	No	MCC 7833	MN339712	mPTP 24	bPTP 25	Micrococcus luteus	99.86	2691	GGCTCAGGATGAACGCTGGCGGCGTGCTTAACACATGCAAGTCGAACGATGAAGCCCAGCTTGCTGGGTGGATTAGTGGCGAACGGGTGAGTAACACGTGAGTAACCTGCCCTTAACTCTGGGATAAGCCTGGGAAACTGGGTCTAATACCGGATAGGAGCGTCCACCGCATGGTGGGTGTTGGAAAGATTTATCGGTTTTGGATGGACTCGCGGCCTATCAGCTTGTTGGTGAGGTAATGGCTCACCAAGGCGACGACGGGTAGCCGGCCTGAGAGGGTGACCGGCCACACTGGGACTGAGACACGGCCCAGACTCCTACGGGAGGCAGCAGTGGGGAATATTGCACAATGGGCGCAAGCCTGATGCAGCGACGCCGCGTGAGGGATGACGGCCTTCG…
MGB_0881	Nocardiaceae	Rhodococcus	Sponge	Yes	MCC 6377	MN339713	mPTP 25	bPTP 26	Rhodococcus ruber	100	2700	GCTCAGGACGAACGCTGGCGGCGTGCTTAACACATGCAAGTCGAACGATGAAGCCCAGCTTGCTGGGTGGATTAGTGGCGAACGGGTGAGTAACACGTGGGTGATCTGCCCTGCACTTCGGGATAAGCCTGGGAAACTGGGTCTAATACCGGATAGGACCTCGGGATGCATGTTCCGGGGTGGAAAGGTTTTCCGGTGCAGGATGGGCCCGCGGCCTATCAGCTTGTTGGTGGGGTAACGGCCCACCAAGGCGACGACGGGTAGCCGGCCTGAGAGGGCGACCGGCCACACTGGGACTGAGACACGGCCCAGACTCCTACGGGAGGCAGCAGTGGGGAATATTGCACAATGGGCGCAAGCCTGATGCAGCGACGCCGCGTGAGGGATGACGGCCTTCGG…
MGB_0888	Nocardiopsaceae	Nocardiopsis	Environment (Sediment)	Yes	MCC 7837	MN339714	mPTP 19	bPTP 19	Nocardiopsis alba	99.06	2647	GCTCAGGACGAACGCTGGCGGCGTGCTTAACACATGCAAGTCGAGCGGTAAGGCCCTTCGGGGTACACGAGCGGCGAACGGGTGAGTAACACGTGAGCAACCTGCCCCTGACTCTGGGATAAGCGGTGGAAACGCCGTCTAATACCGGATACGACCCGCCACCTCATGGTGGAGGGTGGAAAGTTTTTTCGGTCAGGGATGGGCTCGCGGCCTATCAGCTTGTTGGTGGGGTAACGGCCTACCAAGGCGATTACGGGTAGCCGGCCTGAGAGGGCGACCGGCCACACTGGGACTGAGACACGGCCCAGACTCCTGCGGGAGGCAGCAGTGGGGAATATTGCGCAATGGGCGAAAGCCTGACGCAGCGACGCCGCGTGGGGGATGACGGCCTTCGGGTTG…
MGB_0891	Nocardiopsaceae	Nocardiopsis	Environment (Sediment)	Yes	MCC 6383	MN339715	mPTP 19	bPTP 19	Nocardiopsis alba	99.93	2719	GCTCAGGACGAACGCTGGCGGCGTGCTTAACACATGCAAGTCGAGCGGTAAGGCCCTTCGGGGTACACGAGCGGCGAACGGGTGAGTAACACGTGAGTAACCTGCCCCTGACTCTGGGATAAGCGGTGGAAACGCCGTCTAATACCGGATACGACCTTCCGCCTCATGGTGGAGGGTGGAAAGTTTTTTCGGTCAGGGATGGGCTCGCGGCCTATCAGCTTGTTGGTGGGGTAACGGCCTACCAAGGCGATTACGGGTAGCCGGCCTGAGAGGGCGACCGGCCACACTGGGACTGAGACACGGCCCAGACTCCTGCGGGAGGCAGCAGTGGGGAATATTGCGCAATGGGCGAAAGCCTGACGCAGCGACGCCGCGTGGGGGATGACGGCCTTCGGGTTG…
MGB_0898	Dietziaceae	Dietzia	Environment (Sediment)	No	MCC 8368	MN339716	mPTP 26	bPTP 27	Dietzia cinnamea	99.78	2503	GCGGCGTGCTTAACACATGCAAGTCGAACGGTAAGGCCCTTCGGGGTACACGAGTGGCGAACGGGTGAGTAACACGTGGGTAATCTGCCCTGCACTTCGGGATAAGCCTGGGAAACCGGGTCTAATACCGGATATTCAGTTCCTGCCGCATGGTGGGGGTTGGAAAGTTTTTCGGTGCAGGATGAGCCCGCGGCCTATCAGCTTGTTGGTGGGGTAATGGCCTACCAAGGCGACGACGGGTAGCCGGCCTGAGAGGGTGATCGGCCACACTGGGACTGAGACACGGCCCAGACTCCTACGGGAGGCAGCAGTGGGGAATATTGCACAATGGGCGAAAGCCTGATGCAGCGACGCCGCGTGGGGGATGACGGTCTTCGGATTGTAAACCCCTTTCAGTAG…
MGB_0901	Intrasporangiaceae	Terrabacter	Environment (Sediment)	No	MCC 8371	MT598046	mPTP 27	bPTP 28	Terrabacter ginsengisoli	98.76	2431	TCATGGCTCAGGACGAACGCTGGCGGCGTGCTTAACACATGCAAGTCGAACGGTGATGACAGGGCTTGCCTTGTCGGATCAGTGGCGAACGGGTGAGTAACACGTGAGTAACCTGCCCCAGACTCTGGGATAACCCCGGGAAACCGGAGCTAATACCGGATATGACACGGAGAGGCATCTCTACCGTGTGGAAAGTTTTTCGGTCTGGGATGGACTCGCGGCCTATCAGCTTGTTGGTGAGGTAGTGGCTCACCAAGGCGACGACGGGTAGCCGGCCTGAGAGGGCGACCGGCCACACTGGGACTGAGACACGGCCCAGACTCCTACGGGAGGCAGCAGTGGGGAATATTGCACAATGGGCGCAAGCCTGATGCAGCGACGCCGCGTGAGGGATGACGG…
MGB_0904	Nocardiopsaceae	Nocardiopsis	Sponge	Yes	MCC 7838	MN339717	mPTP 28	bPTP 29	Nocardiopsis dassonvillei	99.3	2575	GCTGGCGGCGTGCTTAACACATGCAAGTCGAGCGGTAAGGCCCTTCGGGGTACACGAGCGGCGAACGGGTGAGTAACACGTGAGCAACCTGCCCCTGACTCTGGGATAAGCGGTGGAAACGCCGTCTAATACCGGATACGACCCGCCACCTCATGGTGGAGGGTGGAAAGTTTTTCGGTCAGGGATGGGCTCGCGGCCTATCAGCTTGTTGGTGGGGTAACGGCCTACCAAGGCGATTACGGGTAGCCGGCCTGAGAGGGCGACCGGCCACACTGGGACTGAGACACGGCCCAGACTCCTGCGGGAGGCAGCAGTGGGGAATATTGCGCAATGGGCGAAAGCCTGACGCAGCGACGCCGCGTGGGGGATGACGGCCTTCGGGTTGTAAACCTCTTTTAC…
MGB_0909	Micromonosporaceae	Micromonospora	Sponge	No	MCC 8375	MN339718	mPTP 29	bPTP 30	Micromonospora marina	99.79	2593	GACGAACGCTGGCGGCGTGCTTAACACATGCAAGTCGAGCGGAAAGGCCCTTCGGGGTACTCGAGCGGCGAACGGGTGAGTAACACGTGAGCAACCTGCCCCAGGCTTTGGGATAACCCCGGGAAACCGGGGCTAATACCGAATATGACCGCTGATCGCATGGTTGGTGGTGGAAAGTTTTTCGGCTTGGGATGGGCTCGCGGCCTATCAGCTTGTTGGTGGGGTGATGGCCTACCAAGGCGACGACGGGTAGCCGGCCTGAGAGGGCGACCGGCCACACTGGGACTGAGACACGGCCCAGACTCCTACGGGAGGCAGCAGTGGGGAATATTGCACAATGGGCGGAAGCCTGATGCAGCGACGCCGCGTGAGGGATGACGGCCTTCGGGTTGTAAACCT…
MGB_0920	Micrococcaceae	Kocuria	Environment (Water)	Yes	MCC 7839	MN339719	mPTP 30	bPTP 31	Kocuria rosea	99.92	2447	AACGCTGGCGGCGTGCTTAACACATGCAAGTCGAACGATGATGCCCAGCTTGCTGGGCGGATTAGTGGCGAACGGGTGAGTAATACGTGAGTAACCTGCCCTTGACTCTGGGATAAGCCTGGGAAACTGGGTCTAATACTGGATACTACCTCTTACCGCATGGTGGGTGGTGGAAAGGGTTTTACTGGTTTTGGATGGGCTCACGGCCTATCAGCTTGTTGGTGGGGTAATGGCTCACCAAGGCGACGACGGGTAGCCGGCCTGAGAGGGTGACCGGCCACACTGGGACTGAGACACGGCCCAGACTCCTACGGGAGGCAGCAGTGGGGAATATTGCACAATGGGCGGAAGCCTGATGCAGCGACGCCGCGTGAGGGATGACGGCCTTCGGGTTGTAAA…
MGB_0922	Actinomycetaceae	Streptomyces	Environment (Sediment)	No	MCC 8382	MT598047	mPTP 31	bPTP 32	Streptomyces drozdowiczii	99.86	2597	GGCTCAGGACGAACGCTGGCGGCGTGCTTAACACATGCAAGTCGAACGATGAAGCCCTTCGGGGTGGATTAGTGGCGAACGGGTGAGTAACACGTGGGCAATCTGCCCTTCACTCTGGGACAAGCCCTGGAAACGGGGTCTAATACCGGATAACACTTTCTCTCTCCTGGGGGAAGGTTGAAAGCTCCGGCGGTGAAGGATGAGCCCGCGGCCTATCAGCTAGTTGGTGGGGTAATGGCCTACCAAGGCGACGACGGGTAGCCGGCCTGAGAGGGCGACCGGCCACACTGGGACTGAGACACGGCCCAGACTCCTACGGGAGGCAGCAGTGGGGAATATTGCACAATGGGCGAAAGCCTGATGCAGCGACGCCGCGTGAGGGATGACGGCCTTCGGGTT…
MGB_0924	Actinomycetaceae	Streptomyces	Sponge	Yes	MCC 7840	MN339720	mPTP 32	bPTP 33	Streptomyces maritimus	100	2680	GCTCAGGACGAACGCTGGCGGCGTGCTTAACACATGCAAGTCGAACGATGAACCACTTCGGTGGGGATTAGTGGCGAACGGGTGAGTAACACGTGGGCAATCTGCCCTGCACTCTGGGACAAGCCCTGGAAACGGGGTCTAATACCGGATACTGATCCTCGCAGGCATCTGCGAGGTTCGAAAGCTCCGGCGGTGCAGGATGAGCCCGCGGCCTATCAGCTAGTTGGTGAGGTAACGGCTCACCAAGGCGACGACGGGTAGCCGGCCTGAGAGGGCGACCGGCCACACTGGGACTGAGACACGGCCCAGACTCCTACGGGAGGCAGCAGTGGGGAATATTGCACAATGGGCGAAAGCCTGATGCAGCGACGCCGCGTGAGGGATGACGGCCTTCGGGTT…
MGB_0925	Micrococcaceae	Kocuria	Sponge	No	MCC 8384	MN339721	mPTP 33	bPTP 34	Kocuria rhizophila	99.85	2525	GGCGGCGTGCTTAACACATGCAAGTCGAACGCTGAAGCTTGGTGCTTGCACTGGGTGGATGAGTGGCGAACGGGTGAGTAATACGTGAGTAACCTGCCCTTGACTCTGGGATAAGCCTGGGAAACTGGGTCTAATACGGGATATGACATGTCACCGCATGGTGGTGTGTGGAAAGGGTTTTACTGGTTTTGGATGGGCTCACGGCCTATCAGCTTGTTGGTGGGGTAATGGCTCACCAAGGCGACGACGGGTAGCCGGCCTGAGAGGGTGACCGGCCACACTGGGACTGAGACACGGCCCAGACTCCTACGGGAGGCAGCAGTGGGGAATATTGCACAATGGGCGGAAGCCTGATGCAGCGACGCCGCGTGAGGGATGACGGCCTTCGGGTTGTAAACC…
MGB_0926	Nocardiopsaceae	Nocardiopsis	Environment (Water)	No	MCC 8385	MN339722	mPTP 19	bPTP 19	Nocardiopsis alba	100	2488	CGCTGGCGGCGTGCTTAACACATGCAAGTCGAGCGGTAAGGCCCTTCGGGGTACACGAGCGGCGAACGGGTGAGTAACACGTGAGCAACCTGCCCCTGACTCTGGGATAAGCGGTGGAAACGCCGTCTAATACCGGATACGACCTTCCGCCTCATGGTGGAGGGTGGAAAGTTTTTTCGGTCAGGGATGGGCTCGCGGCCTATCAGCTTGTTGGTGGGGTAACGGCCTACCAAGGCGATTACGGGTAGCCGGCCTGAGAGGGCGACCGGCCACACTGGGACTGAGACACGGCCCAGACTCCTGCGGGAGGCAGCAGTGGGGAATATTGCGCAATGGGCGAAAGCCTGACGCAGCGACGCCGCGTGGGGGATGACGGCCTTCGGGTTGTAAACCTCTTTT…
MGB_0932	Brevibacteriaceae	Brevibacterium	Sponge	No	MCC 8389	MN339723	mPTP 34	bPTP 35	Brevibacterium sanguinis	99.86	2549	GCTCAGGACGAACGCTGGCTGCGTGCTTAACACATGCAAGTCGAACGCTGAAGCCCCAGCTTGCTGGGGTGGATGAGTGGCGAACGGGTGAGTAACACGTGAGTAACCTGCCCCTGACTTCGGGATAAGCCCGGGAAACTGGGTCTAATACCGGATACGACCGTCCCACGCATGTGGGATGGTGGAAAGTTTTTTCGGTTGGGGATGGGCTCGCGGCCTATCAGTTTGTTGGTGAGGTAATGGCTCACCAAGACGACGACGGGTAGCCGGCCTGAGAGGGCGACCGGCCACACTGGGACTGAGACACGGCCCAGACTCCTACGGGAGGCAGCAGTGGGGAATATTGCACAATGGGGGAAACCCTGATGCAGCGACGCAGCGTGCGGGATGACGGCCTTC…
MGB_0936	Nocardiopsaceae	Nocardiopsis	Environment (Sediment)	No	MCC 8393	MN339724	mPTP 19	bPTP 19	Nocardiopsis alba	99.86	2676	TTCTGCTCAGGACGAACGCTGGCGGCGTGCTTAACACATGCAAGTCGAGCGGTAAGGCCCTTCGGGGTACACGAGCGGCGAACGGGTGAGTAACACGTGAGCAACCTGCCCCTGACTCTGGGATAAGCGGTGGAAACGCCGTCTAATACCGGATACGACCTTCCGCCTCATGGTGGAGGGTGGAAAGTTTTTTCGGTCAGGGATGGGCTCGCGGCCTATCAGCTTGTTGGTGGGGTAACGGCCTACCAAGGCGATTACGGGTAGCCGGCCTGAGAGGGCGACCGGCCACACTGGGACTGAGACACGGCCCAGACTCCTGCGGGAGGCAGCAGTGGGGAATATTGCGCAATGGGCGAAAGCCTGACGCAGCGACGCCGCGTGGGGGATGACGGCCTTCGG…
MGB_0939	Micrococcaceae	Micrococcus	Environment (Water)	No	MCC 8395	MN339725	mPTP 35	bPTP 36	Micrococcus luteus	99.93	2595	TCATGGCTCAGGATGAACGCTGGCGGCGTGCTTAACACATGCAAGTCGAACGATGAAGCCCAGCTTGCTGGGTGGATTAGTGGCGAACGGGTGAGTAACACGTGAGTAACCTGCCCTTAACTCTGGGATAAGCCTGGGAAACTGGGTCTAATACCGGATAGGAGCGTCCACCGCATGGTGGGTGTTGGAAAGATTTATCGGTTTTGGATGGACTCGCGGCCTATCAGCTTGTTGGTGAGGTAATGGCTCACCAAGGCGACGACGGGTAGCCGGCCTGAGAGGGTGACCGGCCACACTGGGACTGAGACACGGCCCAGACTCCTACGGGAGGCAGCAGTGGGGAATATTGCACAATGGGCGCAAGCCTGATGCAGCGACGCCGCGTGAGGGATGACGGCC…
MGB_0949	Micrococcaceae	Micrococcus	Sponge	No	MCC 8401	MN339726	mPTP 35	bPTP 36	Micrococcus luteus	99.16	2575	GGCGGCGTGCTTAACACATGCAAGTCGAACGATGAAGCCCAGCTTGCTGGGTGGATTAGTGGCGAACGGGTGAGTAACACGTGAGTAACCTGCCCTTAACTCTGGGATAAGCCTGGGAAACTGGGTCTAATACCGGATAGGAGCGTCCACCGCATGGTGGGTGTTGGAAAGATTTATCGGTTTTGGATGGACTCGCGGCCTATCAGCTTGTTGGTGAGGTAATGGCTCACCAAGGCGACGACGGGTAGCCGGCCTGAGAGGGTGACCGGCCACACTGGGACTGAGACACGGCCCAGACTCCTACGGGAGGCAGCAGTGGGGAATATTGCACAATGGGCGAAAGCCTGATGCAGCGACGCCGCGTGAGGGATGACGGCCTTCGGGTTGTAAACCTCTTTC…
MGB_0951	Actinomycetaceae	Streptomyces	Environment (Sediment)	No	MCC 6390	MT598048	mPTP 36	bPTP 37	Streptomyces albidoflavus	99.79	2678	GACGAACGCTGGCGGCGTGCTTAACACATGCAAGTCGAACGATGAACCGCTTTCGGGCGGGGATTAGTGGCGAACGGGTGAGTAACACGTGGGCAATCTGCCCTGCACTCTGGGACAAGCCCTGGAAACGGGGTCTAATACCGGATATGACCGTCTGCCGCATGGTGGATGGTGTAAAGCTCCGGCGGTGCAGGATGAGCCCGCGGCCTATCAGCTTGTTGGTGAGGTAGTGGCTCACCAAGGCGACGACGGGTAGCCGGCCTGAGAGGGCGACCGGCCACACTGGGACTGAGACACGGCCCAGACTCCTACGGGAGGCAGCAGTGGGGAATATTGCACAATGGGCGAAAGCCTGATGCAGCGACGCCGCGTGAGGGATGACGGCCTTCGGGTTGTAAA…
MGB_0952	Nocardiopsaceae	Nocardiopsis	Environment (Sediment)	No	MCC 8402	MT598049	mPTP 19	bPTP 19	Nocardiopsis alba	99.93	2719	GGCTCAGGACGAACGCTGGCGGCGTGCTTAACACATGCAAGTCGAGCGGTAAGGCCCTTCGGGGTACACGAGCGGCGAACGGGTGAGTAACACGTGAGCAACCTGCCCCTGACTCTGGGATAAGCGGTGGAAACGCCGTCTAATACCGGATACGACCTTCCGCCTCATGGTGGAGGGTGGAAAGTTTTTTCGGTCAGGGATGGGCTCGCGGCCTATCAGCTTGTTGGTGGGGTAACGGCCTACCAAGGCGATTACGGGTAGCCGGCCTGAGAGGGCGACCGGCCACACTGGGACTGAGACACGGCCCAGACTCCTGCGGGAGGCAGCAGTGGGGAATATTGCGCAATGGGCGAAAGCCTGACGCAGCGACGCCGCGTGGGGGATGACGGCCTTCGGGTT…
MGB_0953	Nocardiopsaceae	Nocardiopsis	Environment (Sediment)	No	MCC 8403	MT598050	mPTP 19	bPTP 19	Nocardiopsis alba	100	2717	GCTCAGGACGAACGCTGGCGGCGTGCTTAACACATGCAAGTCGAGCGGTAAGGCCCTTCGGGGTACACGAGCGGCGAACGGGTGAGTAACACGTGAGTAACCTGCCCCTGACTCTGGGATAAGCGGTGGAAACGCCGTCTAATACCGGATACGACCTTCCGCCTCATGGTGGAGGGTGGAAAGTTTTTTCGGTCAGGGATGGGCTCGCGGCCTATCAGCTTGTTGGTGGGGTAACGGCCTACCAAGGCGATTACGGGTAGCCGGCCTGAGAGGGCGACCGGCCACACTGGGACTGAGACACGGCCCAGACTCCTGCGGGAGGCAGCAGTGGGGAATATTGCGCAATGGGCGAAAGCCTGACGCAGCGACGCCGCGTGGGGGATGACGGCCTTCGGGTTG…
MGB_0955	Nocardiopsaceae	Nocardiopsis	Environment (Sediment)	Yes	MCC 7841	MN339727	mPTP 19	bPTP 19	Nocardiopsis alba	99.93	2724	GCTCAGGACGAACGCTGGCGGCGTGCTTAACACATGCAAGTCGAGCGGTAAGGCCCTTCGGGGTACACGAGCGGCGAACGGGTGAGTAACACGTGAGCAACCTGCCCCTGACTCTGGGATAAGCGGTGGAAACGCCGTCTAATACCGGATACGACCTTCCGCCTCATGGTGGAGGGTGGAAAGTTTTTTCGGTCAGGGATGGGCTCGCGGCCTATCAGCTTGTTGGTGGGGTAACGGCCTACCAAGGCGATTACGGGTAGCCGGCCTGAGAGGGCGACCGGCCACACTGGGACTGAGACACGGCCCAGACTCCTGCGGGAGGCAGCAGTGGGGAATATTGCGCAATGGGCGAAAGCCTGACGCAGCGACGCCGCGTGGGGGATGACGGCCTTCGGGTTG…
MGB_0962	Actinomycetaceae	Streptomyces	Environment (Sediment)	No	MCC 8410	MN339728	mPTP 37	bPTP 38	Streptomyces pseudogriseolus	100	2675	GGCGGCGTGCTTAACACATGCAAGTCGAACGATGAACCACTTCGGTGGGGATTAGTGGCGAACGGGTGAGTAACACGTGGGCAATCTGCCCTGCACTCTGGGACAAGCCCTGGAAACGGGGTCTAATACCGGATACTGACCCGCTTGGGCATCCAAGCGGTTCGAAAGCTCCGGCGGTGCAGGATGAGCCCGCGGCCTATCAGCTTGTTGGTGAGGTAATGGCTCACCAAGGCGACGACGGGTAGCCGGCCTGAGAGGGCGACCGGCCACACTGGGACTGAGACACGGCCCAGACTCCTACGGGAGGCAGCAGTGGGGAATATTGCACAATGGGCGAAAGCCTGATGCAGCGACGCCGCGTGAGGGATGACGGCCTTCGGGTTGTAAACCTCTTTCAGC…
MGB_0971	Nocardiopsaceae	Nocardiopsis	Environment (Sediment)	Yes	MCC 7843	MN339729	mPTP 19	bPTP 19	Nocardiopsis alba	100	2717	TCAGGACGAACGCTGGCGGCGTGCTTAACACATGCAAGTCGAGCGGTAAGGCCCTTCGGGGTACACGAGCGGCGAACGGGTGAGTAACACGTGAGCAACCTGCCCCTGACTCTGGGATAAGCGGTGGAAACGCCGTCTAATACCGGATACGACCTTCCGCCTCATGGTGGAGGGTGGAAAGTTTTTTCGGTCAGGGATGGGCTCGCGGCCTATCAGCTTGTTGGTGGGGTAACGGCCTACCAAGGCGATTACGGGTAGCCGGCCTGAGAGGGCGACCGGCCACACTGGGACTGAGACACGGCCCAGACTCCTGCGGGAGGCAGCAGTGGGGAATATTGCGCAATGGGCGAAAGCCTGACGCAGCGACGCCGCGTGGGGGATGACGGCCTTCGGGTTGTA…
MGB_0973	Geodermatophilaceae	Klenkia	Environment (Sediment)	No	MCC 6394	MN339730	mPTP 21	bPTP 21	Klenkia brasiliensis	99.59	2643	GGACGAACGCTGGCGGCGTGCTTAACACATGCAAGTCGAACGATGAAGCCAGCTTGCTGGTGGATTAGTGGCGAACGGGTGAGTAACACGTGGGCAACCTGCCCCCGGCTCTGGGATAACTCCAAGAAATTGGTGCTAATACCGGATATTCACATTTCTCCGCATGGGGGTTTGTGGAAAGTTTTTCGGCTGGGGATGGGCCCGCGGCCTATCAGCTTGTTGGTGGGGTGATGGCCTACCAAGGCGACGACGGGTAGCCGGCCTGAGAGGGTGACCGGCCACACTGGGACTGAGACACGGCCCAGACTCCTACGGGAGGCAGCAGTGGGGAATATTGCGCAATGGGCGGAAGCCTGACGCAGCGACGCCGCGTGAGGGATGACGGCCTTCGGGTTGTAA…
MGB_0976	Pseudonocardiaceae	Actinomycetospora	Environment (Water)	Yes	MCC 7844	MN339731	mPTP 38	bPTP 39	Actinomycetospora straminea	98.88	2547	GGCTCAGGACGAACGCTGGCGGCGTGCTTAACACATGCAAGTCGAGCGGTAAGGCCCTTCGGGGTACACGAGCGGCGAACGGGTGAGTAACACGTGGGTGACCTGCCCTCCACTTCGGGATAAGCCTGGGAAACTGGGTCTAATACCGGATAGGACCAACTGGTGCATGCTGGTTGGTGGAAAGTTTTTTCGGTGGGGGATGGGCCCGCGGTCTATCAGCTTGTTGGTGGGGTGATGGCCTACCAAGGCGACGACGGATAGCCGGCCTGAGAGGGTGATCGGCCACACTGGGACTGAGACACGGCCCAGACTCCTACGGGAGGCAGCAGTGGGGAATCTTGCGCAATGGGCGGAAGCCTGACGCAGCAACGCCGCGTGAGGGATGACGGCCTTCGGGTT…
MGB_0977	Pseudonocardiaceae	Actinomycetospora	Environment (Water)	Yes	MCC 8419	MN339732	mPTP 39	bPTP 40	Actinomycetospora chiangmaiensis	99.05	2634	GGCTCAGGACGAACGCTGGCGGCGTGCTTAACACATGCAAGTCGAGCGGTAAGGCCCTTCGGGGTACACGAGCGGCGAACGGGTGAGTAACACGTGGGTGACCTGCCCTCCACTCTGGGATAAGCCTGGGAAACTGGGTCTAATACCGGATATGACCATGGGATGCATGTCTTGTGGTGGAAAGTTTTGTCGGTGGGGGATGGGCCCGCGGTCTATCAGCTTGTTGGTGGGGTGATGGCCTACCAAGGCGACGACGGATAGCCGGCCTGAGAGGGTGATCGGCCACACTGGGACTGAGACACGGCCCAGACTCCTACGGGAGGCAGCAGTGGGGAATCTTGCGCAATGGGCGGAAGCCTGACGCAGCAACGCCGCGTGGGGGATGACGGCCTTCGGGTT…
MGB_0981	Nocardiopsaceae	Nocardiopsis	Environment (Sediment)	No	MCC 7845	MN339733	mPTP 28	bPTP 29	Nocardiopsis dassonvillei	100	2649	CAGGACGAACGCTGGCGGCGTGCTTAACACATGCAAGTCGAGCGGTAAGGCCCTTCGGGGTACACGAGCGGCGAACGGGTGAGTAACACGTGAGCAACCTGCCCCTGACTCTGGGATAAGCGGTGGAAACGCCGTCTAATACCGGATACGACCCGCCACCTCATGGTGGAGGGTGGAAAGTTTTTCGGTCAGGGATGGGCTCGCGGCCTATCAGCTTGTTGGTGGGGTAACGGCCTACCAAGGCGATTACGGGTAGCCGGCCTGAGAGGGCGACCGGCCACACTGGGACTGAGACACGGCCCAGACTCCTGCGGGAGGCAGCAGTGGGGAATATTGCGCAATGGGCGAAAGCCTGACGCAGCGACGCCGCGTGGGGGATGACGGCCTTCGGGTTGTAAA…
MGB_0982	Nocardiopsaceae	Nocardiopsis	Environment (Sediment)	No	MCC 8423	MT598051	mPTP 19	bPTP 19	Nocardiopsis alba	99.93	2719	GGCTCAGGACGAACGCTGGCGGCGTGCTTAACACATGCAAGTCGAGCGGTAAGGCCCTTCGGGGTACACGAGCGGCGAACGGGTGAGTAACACGTGAGCAACCTGCCCCTGACTCTGGGATAAGCGGTGGAAACGCCGTCTAATACCGGATACGACCTTCCGCCTCATGGTGGAGGGTGGAAAGTTTTTTCGGTCAGGGATGGGCTCGCGGCCTATCAGCTTGTTGGTGGGGTAACGGCCTACCAAGGCGATTACGGGTAGCCGGCCTGAGAGGGCGACCGGCCACACTGGGACTGAGACACGGCCCAGACTCCTGCGGGAGGCAGCAGTGGGGAATATTGCGCAATGGGCGAAAGCCTGACGCAGCGACGCCGCGTGGGGGATGACGGCCTTCGGGTT…
MGB_0983	Nocardiaceae	Rhodococcus	Environment (Water)	Yes	MCC 6395	MN339734	mPTP 22	bPTP 23	Rhodococcus corynebacterioides	100	2654	GGACGAACGCTGGCGGCGTGCTTAACACATGCAAGTCGAACGGTAAGGCCCTTCGGGGTACACGAGTGGCGAACGGGTGAGTAACACGTGGGTGATCTGCCCTGCACTTCGGGATAAGCCCGGGAAACTGGGTCTAATACCGGATAGGACTGCGCGGTGCATGCCGTGTGGTGGAAAGATTTATCGGTGCAGGATGGGCCCGCGGCCTATCAGCTTGTTGGTGGGGTAATGGCCTACCAAGGCGACGACGGGTAGCCGGCCTGAGAGGGCGACCGGCCACACTGGGACTGAGACACGGCCCAGACTCCTACGGGAGGCAGCAGTGGGGAATATTGCACAATGGGCGCAAGCCTGATGCAGCGACGCCGCGTGAGGGATGACGGCCTTCGGGTTGTAAAC…
MGB_0985	Nocardiopsaceae	Nocardiopsis	Sponge	Yes	MCC 6397	MN339735	mPTP 40	bPTP 41	Nocardiopsis dassonvillei	100	2638	TCAGGACGAACGCTGGCGGCGTGCTTAACACATGCAAGTCGAGCGGTAAGGCCCTTCGGGGTACACGAGCGGCGAACGGGTGAGTAACACGTGAGCAACCTGCCCCTGACTCTGGGATAAGCGGTGGAAACGCCGTCTAATACCGGATACGACCCGCCACCTCATGGTGGAGGGTGGAAAGTTTTTCGGTCAGGGATGGGCTCGCGGCCTATCAGCTTGTTGGTGGGGTAACGGCCTACCAAGGCGATTACGGGTAGCCGGCCTGAGAGGGCGACCGGCCACACTGGGACTGAGACACGGCCCAGACTCCTGCGGGAGGCAGCAGTGGGGAATATTGCGCAATGGGCGAAAGCCTGACGCAGCGACGCCGCGTGGGGGATGACGGCCTTCGGGTTGTAA…
MGB_0990	Nocardiopsaceae	Nocardiopsis	Sponge	Yes	MCC 6399	MN339736	mPTP 19	bPTP 19	Nocardiopsis alba	98.91	2621	TCAGGACGAACGCTGGCGGCGTGCTTAACACATGCAAGTCGAGCGGTAAGGCCCTTCGGGGTACACGAGCGGCGAACGGGTGAGTAACACGTGAGCAACCTGCCCCTGACTCCGGGATAAGCGGTGGAAACGCCGTCTAATACCGGATATGACCTGTCACCTCATGGTGGCGGGTGGAAAGTTTTGTCGGTCAGGGATGGGCTCGCGGCCTATCAGCTTGTTGGTGGGGTAACGGCCTACCAAGGCGATTACGGGTAGCCGGCCTGAGAGGGCGACCGGCCACACTGGGACTGAGACACGGCCCAGACTCCTGCGGGAGGCAGCAGTGGGGAATATTGCACAATGGGCGAAAGCCTGATGCAGCGACGCCGCGTGGGGGATGACGGCCTTCGGGTTGTA…
MGB_0991	Nocardiopsaceae	Nocardiopsis	Environment (Water)	Yes	MCC 7846	MN339737	mPTP 19	bPTP 19	Nocardiopsis alba	99.86	2700	TCAGGACGAACGCTGGCGGCGTGCTTAACACATGCAAGTCGAGCGGTAAGGCCCTTCGGGGTACACGAGCGGCGAACGGGTGAGTAACACGTGAGCAACCTGCCCCTGACTCTGGGATAAGCGGTGGAAACGCCGTCTAATACCGGATACGACCCGCCACCTCATGGTGGAGGGTGGAAAGTTTTTTCGGTCAGGGATGGGCTCGCGGCCTATCAGCTTGTTGGTGGGGTAACGGCCTACCAAGGCGATTACGGGTAGCCGGCCTGAGAGGGCGACCGGCCACACTGGGACTGAGACACGGCCCAGACTCCTGCGGGAGGCAGCAGTGGGGAATATTGCGCAATGGGCGAAAGCCTGACGCAGCGACGCCGCGTGGGGGATGACGGCCTTCGGGTTGTA…
MGB_0992	Nocardiopsaceae	Nocardiopsis	Sponge	Yes	MCC 6400	MN339738	mPTP 28	bPTP 29	Nocardiopsis dassonvillei	99.37	2564	CGCTGGCGGCGTGCTTAACACATGCAAGTCGAGCGGTAAGGCCCTTCGGGGTACACGAGCGGCGAACGGGTGAGTAACACGTGAGCAACCTGCCCCTGACTCTGGGATAAGCGGTGGAAACGCCGTCTAATACCGGATACGACCCGCCACCTCATGGTGGAGGGTGGAAAGTTTTTCGGTCAGGGATGGGCTCGCGGCCTATCAGCTTGTTGGTGGGGTAACGGCCTACCAAGGCGATTACGGGTAGCCGGCCTGAGAGGGCGACCGGCCACACTGGGACTGAGACACGGCCCAGACTCCTGCGGGAGGCAGCAGTGGGGAATATTGCGCAATGGGCGAAAGCCTGACGCAGCGACGCCGCGTGGGGGATGACGGCCTTCGGGTTGTAAACCTCTTTTA…
MGB_0993	Actinomycetaceae	Streptomyces	Environment (Water)	No	MCC 6401	MN339739	mPTP 41	bPTP 42	Streptomyces werraensis	99.93	2671	CGAACGCTGGCGGCGTGCTTAACACATGCAAGTCGAACGATGAACCTCCTTCGGGAGGGGATTAGTGGCGAACGGGTGAGTAACACGTGGGCAATCTGCCCTGCACTCTGGGACAAGCCCTGGAAACGGGGTCTAATACCGGATACTGATCATCTTGGGCATCCTTGGTGATCGAAAGCTCCGGCGGTGCAGGATGAGCCCGCGGCCTATCAGCTTGTTGGTGAGGTAATGGCTCACCAAGGCGACGACGGGTAGCCGGCCTGAGAGGGCGACCGGCCACACTGGGACTGAGACACGGCCCAGACTCCTACGGGAGGCAGCAGTGGGGAATATTGCACAATGGGCGAAAGCCTGATGCAGCGACGCCGCGTGAGGGATGACGGCCTTCGGGTTGTAAAC…
MGB_0994	Nocardiopsaceae	Nocardiopsis	Sponge	Yes	MCC 7847	MN339740	mPTP 19	bPTP 19	Nocardiopsis alba	98.92	2625	GGCTCAGGACGAACGCTGGCGGCGTGCTTAACACATGCAAGTCGAGCGGTAAGGCCCTTCGGGGTACACGAGCGGCGAACGGGTGAGTAACACGTGAGCAACCTGCCCCTGACTCCGGGATAAGCGGTGGAAACGCCGTCTAATACCGGATATGACCTGTCACCTCATGGTGGCGGGTGGAAAGTTTTGTCGGTCAGGGATGGGCTCGCGGCCTATCAGCTTGTTGGTGGGGTAACGGCCTACCAAGGCGATTACGGGTAGCCGGCCTGAGAGGGCGACCGGCCACACTGGGACTGAGACACGGCCCAGACTCCTGCGGGAGGCAGCAGTGGGGAATATTGCACAATGGGCGAAAGCCTGATGCAGCGACGCCGCGTGGGGGATGACGGCCTTCGGGTT…
MGB_0995	Actinomycetaceae	Streptomyces	Environment (Sediment)	Yes	MCC 7848	MN339741	mPTP 42	bPTP 43	Streptomyces griseus	99.63	1995	CTGGCGGCGTGCTTAACACATGCAAGTCGAACGATGAACCGCTTTCGGGCGGGGATTAGTGGCGAACGGGTGAGTAACACGTGGGCAATCTGCCCTGCACTCTGGGACAAGCCCTGGAAACGGGGTCTAATACCGGATATGACTGTCCGCCGCATGGTGGATGGTGTAAAGCTCCGGCGGTGCAGGATGAGCCCGCGGCCTATCAGCTTGTTGGTGAGGTAGTGGCTCACCAAGGCGACGACGGGTAGCCGGCCTGAGAGGGCGACCGGCCACACTGGGACTGAGACACGGCCCAGACTCCTACGGGAGGCAGCAGTGGGGAATATTGCACAATGGGCGAAAGCCTGATGCAGCGACGCCGCGTGAGGGATGACGGCCTTCGGGTTGTAAACCTCTTTC…
MGB_0996	Nocardiopsaceae	Nocardiopsis	Environment (Sediment)	Yes	MCC 6402	MN339742	mPTP 19	bPTP 19	Nocardiopsis alba	100	2717	TCAGGACGAACGCTGGCGGCGTGCTTAACACATGCAAGTCGAGCGGTAAGGCCCTTCGGGGTACACGAGCGGCGAACGGGTGAGTAACACGTGAGCAACCTGCCCCTGACTCTGGGATAAGCGGTGGAAACGCCGTCTAATACCGGATACGACCTTCCGCCTCATGGTGGAGGGTGGAAAGTTTTTTCGGTCAGGGATGGGCTCGCGGCCTATCAGCTTGTTGGTGGGGTAACGGCCTACCAAGGCGATTACGGGTAGCCGGCCTGAGAGGGCGACCGGCCACACTGGGACTGAGACACGGCCCAGACTCCTGCGGGAGGCAGCAGTGGGGAATATTGCGCAATGGGCGAAAGCCTGACGCAGCGACGCCGCGTGGGGGATGACGGCCTTCGGGTTGTA…
MGB_0997	Nocardiopsaceae	Nocardiopsis	Environment (Sediment)	Yes	MCC 6403	MN339743	mPTP 19	bPTP 19	Nocardiopsis alba	100	2717	TCAGGACGAACGCTGGCGGCGTGCTTAACACATGCAAGTCGAGCGGTAAGGCCCTTCGGGGTACACGAGCGGCGAACGGGTGAGTAACACGTGAGCAACCTGCCCCTGACTCTGGGATAAGCGGTGGAAACGCCGTCTAATACCGGATACGACCTTCCGCCTCATGGTGGAGGGTGGAAAGTTTTTTCGGTCAGGGATGGGCTCGCGGCCTATCAGCTTGTTGGTGGGGTAACGGCCTACCAAGGCGATTACGGGTAGCCGGCCTGAGAGGGCGACCGGCCACACTGGGACTGAGACACGGCCCAGACTCCTGCGGGAGGCAGCAGTGGGGAATATTGCGCAATGGGCGAAAGCCTGACGCAGCGACGCCGCGTGGGGGATGACGGCCTTCGGGTTGTA…
MGB_0998	Nocardiopsaceae	Nocardiopsis	Environment (Sediment)	Yes	MCC 7849	MN339744	mPTP 19	bPTP 19	Nocardiopsis alba	100	2717	TCAGGACGAACGCTGGCGGCGTGCTTAACACATGCAAGTCGAGCGGTAAGGCCCTTCGGGGTACACGAGCGGCGAACGGGTGAGTAACACGTGAGCAACCTGCCCCTGACTCTGGGATAAGCGGTGGAAACGCCGTCTAATACCGGATACGACCTTCCGCCTCATGGTGGAGGGTGGAAAGTTTTTTCGGTCAGGGATGGGCTCGCGGCCTATCAGCTTGTTGGTGGGGTAACGGCCTACCAAGGCGATTACGGGTAGCCGGCCTGAGAGGGCGACCGGCCACACTGGGACTGAGACACGGCCCAGACTCCTGCGGGAGGCAGCAGTGGGGAATATTGCGCAATGGGCGAAAGCCTGACGCAGCGACGCCGCGTGGGGGATGACGGCCTTCGGGTTGTA…
MGB_0999	Nocardiopsaceae	Nocardiopsis	Sponge	No	MCC 8427	MT598052	mPTP 19	bPTP 19	Nocardiopsis alba	99.93	2656	CGAACGCTGGCGGCGTGCTTAACACATGCAAGTCGAGCGGTAAGGCCCTTCGGGGTACACGAGCGGCGAACGGGTGAGTAACACGTGAGCAACCTGCCCCTGACTCTGGGATAAGCGGTGGAAACGCCGTCTAATACCGGATACGACCTTCCGCCTCATGGTGGAGGGTGGAAAGTTTTTTCGGTCAGGGATGGGCTCGCGGCCTATCAGCTTGTTGGTGGGGTAACGGCCTACCAAGGCGATTACGGGTAGCCGGCCTGAGAGGGCGACCGGCCACACTGGGACTGAGACACGGCCCAGACTCCTGCGGGAGGCAGCAGTGGGGAATATTGCGCAATGGGCGAAAGCCTGACGCAGCGACGCCGCGTGGGGGATGACGGCCTTCGGGTTGTAAACCTC…
MGB_1001	Micrococcaceae	Micrococcus	Environment (Water)	No	MCC 8429	MN339745	mPTP 07	bPTP 07	Micrococcus luteus	100	2322	GACTCGCGGCCTATCAGCTTGTTGGTGAGGTAATGGCTCACCAAGGCGACGACGGGTAGCCGGCCTGAGAGGGTGACCGGCCACACTGGGACTGAGACACGGCCCAGACTCCTACGGGAGGCAGCAGTGGGGAATATTGCACAATGGGCGAAAGCCTGATGCAGCGACGCCGCGTGAGGGATGACGGCCTTCGGGTTGTAAACCTCTTTCAGTAGGGAAGAAGCGAAAGTGACGGTACCTGCAGAAGAAGCACCGGCTAACTACGTGCCAGCAGCCGCGGTAATACGTAGGGTGCGAGCGTTATCCGGAATTATTGGGCGTAAAGAGCTCGTAGGCGGTTTGTCGCGTCTGTCGTGAAAGTCCGGGGCTTAACCCCGGATCTGCGGTGGGTACGGGCAG…
MGB_1004	Micrococcaceae	Kocuria	Environment (Sediment)	No	MCC 8432	MN339746	mPTP 43	bPTP 44	Kocuria rosea	99.73	2689	AGAGTTTTGAAACAGGCTCAGGACGAACGCTGGCGGCGTGCTTAACACATGCAAGTCGAACGATGATGCCCAGCTTGCTGGGCGGATTAGTGGCGAACGGGTGAGTAATACGTGAGTAACCTGCCCTTGACTCTGGGATAAGCCTGGGAAACTGGGTCTAATACTGGATACTACCTCTTACCGCATGGTGGGTGGTGGAAAGGGTTTTACTGGTTTTGGATGGGCTCACGGCCTATCAGCTTGTTGGTGGGGTAATGGCTCACCAAGGCGACGACGGGTAGCCGGCCTGAGAGGGTGACCGGCCACACTGGGACTGAGACACGGCCCAGACTCCTACGGGAGGCAGCAGTGGGGAATATTGCACAATGGGCGGAAGCCTGATGCAGCGACGCCGCGTGA…
MGB_1058	Gordoniaceae	Gordonia	Sponge	No	MCC 6452	MN339747	mPTP 44	bPTP 45	Gordonia terrae	100	2704	TCAGGACGAACGCTGGCGGCGTGCTTAACACATGCAAGTCGAACGGAAAGGCCCAGCTTGCTGGGTACTCGAGTGGCGAACGGGTGAGTAACACGTGGGTGATCTGCCCTGCACTCTGGGATAAGCCTGGGAAACTGGGTCTAATACCGGATATGACCAACTGTCGCATGGTGGTTGGTGGAAAGCTTTTGCGGTGTGGGATGGGCCCGCGGCCTATCAGCTTGTTGGTGGGGTAATGGCCTACCAAGGCGACGACGGGTAGCCGACCTGAGAGGGTGATCGGCCACACTGGGACTGAGACACGGCCCAGACTCCTACGGGAGGCAGCAGTGGGGAATATTGCACAATGGGCGCAAGCCTGATGCAGCGACGCCGCGTGAGGGATGACGGCCTTCGGGT…
MGB_1059	Micrococcaceae	Kocuria	Sponge	No	MCC 6453	MN339748	mPTP 45	bPTP 46	Kocuria turfanensis	99.93	2693	CTCAGGACGAACGCTGGCGGCGTGCTTAACACATGCAAGTCGAACGATGATCTCCCGCTTGCGGGGGTGATTAGTGGCGAACGGGTGAGTAATACGTGAGTAACCTGCCCTTGACTCTGGGATAAGCCTGGGAAACCGGGTCTAATACTGGATACGACCCCCTGTCGCATGGTGGGGGGTGGAAAGGGTTTGACTGGTTTTGGATGGGCTCACGGCCTATCAGCTTGTTGGTGGGGTAATGGCTCACCAAGGCGACGACGGGTAGCCGGCCTGAGAGGGTGACCGGCCACACTGGGACTGAGACACGGCCCAGACTCCTACGGGAGGCAGCAGTGGGGAATATTGCACAATGGGCGGAAGCCTGATGCAGCGACGCCGCGTGAGGGATGACGGCCTTCG…
MGB_1077	Micrococcaceae	Micrococcus	Environment (Sediment)	No	MCC 6471	MN339749	mPTP 20	bPTP 20	Micrococcus luteus	99.86	2686	CTCAGGATGAACGCTGGCGGCGTGCTTAACACATGCAAGTCGAACGATGAAGCCCAGCTTGCTGGGTGGATTAGTGGCGAACGGGTGAGTAACACGTGAGTAACCTGCCCTTAACTCTGGGATAAGCCTGGGAAACTGGGTCTAATACCGGATAGGAGCGTCCACCGCATGGTGGGTGTTGGAAAGATTTATCGGTTTTGGATGGACTCGCGGCCTATCAGCTTGTTGGTGAGGTAATGGCTCACCAAGGCGACGACGGGTAGCCGGCCTGAGAGGGTGACCGGCCACACTGGGACTGAGACACGGCCCAGACTCCTACGGGAGGCAGCAGTGGGGAATATTGCACAATGGGCGCAAGCCTGATGCAGCGACGCCGCGTGAGGGATGACGGCCTTCGGG…
MGB_1079	Microbacteriaceae	Curtobacterium	Environment (Sediment)	No	MCC 6473	MN339750	mPTP 46	bPTP 47	Curtobacterium oceanosedimentum	99.38	2651	GCTCAGGACGAACGCTGGCGGCGTGCTTAACACATGCAAGTCGAACGATGATCAGGAGCTTGCTCCTGTGATTAGTGGCGAACGGGTGAGTAACACGTGAGTAACCTGCCCCTGACTCTGGGATAAGCGTTGGAAACGACGTCTAATACTGGATACGACTGCCGGCCGCATGGTCTGGTGGTGGAAAGATTTTTTGGTTGGGGATGGACTCGCGGCCTATCAGCTTGTTGGTGAGGTAATGGCTCACCAAGGCGACGACGGGTAGCCGGCCTGAGAGGGTGACCGGCCACACTGGGACTGAGACACGGCCCAGACTCCTACGGGAGGCAGCAGTGGGGAATATTGCACAATGGGCGAAAGCCTGATGCAGCAACGCCGCGTGAGGGATGACGGCCTTCG…
MGB_1090	Micrococcaceae	Kocuria	Sponge	No	MCC 6484	MN339751	mPTP 47	bPTP 48	Kocuria palustris	100	2710	CTCAGGACGAACGCTGGCGGCGTGCTTAACACATGCAAGTCGAACGCTGAAGCACCAGCTTGCTGGTGTGGATGAGTGGCGAACGGGTGAGTAATACGTGAGTAACCTGCCCTTGACTCTGGGATAAGCCCGGGAAACTGGGTCTAATACTGGATGCTACATGTCACCGCATGGTGGTGTGTGGAAAGGGTTTACTGGTCTTGGATGGGCTCACGGCCTATCAGCTTGTTGGTGAGGTAATGGCTCACCAAGGCGACGACGGGTAGCCGGCCTGAGAGGGTGACCGGCCACACTGGGACTGAGACACGGCCCAGACTCCTACGGGAGGCAGCAGTGGGGAATATTGCACAATGGGCGAAAGCCTGATGCAGCGACGCCGCGTGAGGGATGACGGCCTTC…
MGB_1104	Micrococcaceae	Micrococcus	Sponge	No	MCC 8444	MT598053	mPTP 07	bPTP 07	Micrococcus luteus	100	2658	CTGGCGGCGTGCTTAACACATGCAAGTCGAACGATGAAGCCCAGCTTGCTGGGTGGATTAGTGGCGAACGGGTGAGTAACACGTGAGTAACCTGCCCTTAACTCTGGGATAAGCCTGGGAAACTGGGTCTAATACCGGATAGGAGCGTCCACCGCATGGTGGGTGTTGGAAAGATTTATCGGTTTTGGATGGACTCGCGGCCTATCAGCTTGTTGGTGAGGTAATGGCTCACCAAGGCGACGACGGGTAGCCGGCCTGAGAGGGTGACCGGCCACACTGGGACTGAGACACGGCCCAGACTCCTACGGGAGGCAGCAGTGGGGAATATTGCACAATGGGCGCAAGCCTGATGCAGCGACGCCGCGTGAGGGATGACGGCCTTCGGGTTGTAAACCTCTT…
MGB_1112	Nocardiaceae	Rhodococcus	Environment (Sediment)	No	MCC 6494	MT598054	mPTP 48	bPTP 49	Rhodococcus rhodochrous	99.93	2656	CGCTGGCGGCGTGCTTAACACATGCAAGTCGAACGATGAAGCCCAGCTTGCTGGGTGGATTAGTGGCGAACGGGTGAGTAACACGTGGGTGATCTGCCCTGCACTCTGGGATAAGCCTGGGAAACTGGGTCTAATACCGGATATGACCTCGGGATGCATGTCCTGGGGTGGAAAGTTTTTCGGTGCAGGATGAGCCCGCGGCCTATCAGCTTGTTGGTGGGGTAATGGCCTACCAAGGCGACGACGGGTAGCCGGCCTGAGAGGGCGACCGGCCACACTGGGACTGAGACACGGCCCAGACTCCTACGGGAGGCAGCAGTGGGGAATATTGCACAATGGGCGCAAGCCTGATGCAGCGACGCCGCGTGAGGGATGACGGCCTTCGGGTTGTAAACCTCT…
MGB_1114	Nocardiopsaceae	Nocardiopsis	Environment (Sediment)	Yes	MCC 7850	MN339752	mPTP 19	bPTP 19	Nocardiopsis alba	100	2717	TCAGGACGAACGCTGGCGGCGTGCTTAACACATGCAAGTCGAGCGGTAAGGCCCTTCGGGGTACACGAGCGGCGAACGGGTGAGTAACACGTGAGCAACCTGCCCCTGACTCTGGGATAAGCGGTGGAAACGCCGTCTAATACCGGATACGACCTTCCGCCTCATGGTGGAGGGTGGAAAGTTTTTTCGGTCAGGGATGGGCTCGCGGCCTATCAGCTTGTTGGTGGGGTAACGGCCTACCAAGGCGATTACGGGTAGCCGGCCTGAGAGGGCGACCGGCCACACTGGGACTGAGACACGGCCCAGACTCCTGCGGGAGGCAGCAGTGGGGAATATTGCGCAATGGGCGAAAGCCTGACGCAGCGACGCCGCGTGGGGGATGACGGCCTTCGGGTTGTA…
MGB_1121	Micrococcaceae	Micrococcus	Environment (Sediment)	No	MCC 6498	MT598055	mPTP 07	bPTP 07	Micrococcus luteus	100	2658	CTGGCGGCGTGCTTAACACATGCAAGTCGAACGATGAAGCCCAGCTTGCTGGGTGGATTAGTGGCGAACGGGTGAGTAACACGTGAGTAACCTGCCCTTAACTCTGGGATAAGCCTGGGAAACTGGGTCTAATACCGGATAGGAGCGTCCACCGCATGGTGGGTGTTGGAAAGATTTATCGGTTTTGGATGGACTCGCGGCCTATCAGCTTGTTGGTGAGGTAATGGCTCACCAAGGCGACGACGGGTAGCCGGCCTGAGAGGGTGACCGGCCACACTGGGACTGAGACACGGCCCAGACTCCTACGGGAGGCAGCAGTGGGGAATATTGCACAATGGGCGCAAGCCTGATGCAGCGACGCCGCGTGAGGGATGACGGCCTTCGGGTTGTAAACCTCTT…
MGB_1131	Micrococcaceae	Kocuria	Sponge	No	MCC 6500	MT598056	mPTP 49	bPTP 50	Kocuria rosea	100	2673	GAACGCTGGCGGCGTGCTTAACACATGCAAGTCGAACGATGATGCCCAGCTTGCTGGGCGGATTAGTGGCGAACGGGTGAGTAATACGTGAGTAACCTGCCCTTGACTCTGGGATAAGCCTGGGAAACTGGGTCTAATACTGGATACTACCTCTTACCGCATGGTGGGTGGTGGAAAGGGTTTTACTGGTTTTGGATGGGCTCACGGCCTATCAGCTTGTTGGTGGGGTAATGGCTCACCAAGGCGACGACGGGTAGCCGGCCTGAGAGGGTGACCGGCCACACTGGGACTGAGACACGGCCCAGACTCCTACGGGAGGCAGCAGTGGGGAATATTGCACAATGGGCGGAAGCCTGATGCAGCGACGCCGCGTGAGGGATGACGGCCTTCGGGTTGTAA…
MGB_1145	Micrococcaceae	Micrococcus	Environment (Sediment)	No	MCC 6502	MN339753	mPTP 20	bPTP 20	Micrococcus luteus	99.8	2687	GCTCAGGATGAACGCTGGCGGCGTGCTTAACACATGCAAGTCGAACGATGAAGCCCAGCTTGCTGGGTGGATTAGTGGCGAACGGGTGAGTAACACGTGAGTAACCTGCCCTTAACTCTGGGATAAGCCTGGGAAACTGGGTCTAATACCGGATAGGAGCGTCCACCGCATGGTGGGTGTTGGAAAGATTTATCGGTTTTGGATGGACTCGCGGCCTATCAGCTTGTTGGTGAGGTAATGGCTCACCAAGGCGACGACGGGTAGCCGGCCTGAGAGGGTGACCGGCCACACTGGGACTGAGACACGGCCCAGACTCCTACGGGAGGCAGCAGTGGGGAATATTGCACAATGGGCGAAAGCCTGATGCAGCGACGCCGCGTGAGGGATGACGGCCTTCGG…
MGB_1147	Micrococcaceae	Kocuria	Environment (Sediment)	No	MCC 6504	MT598057	mPTP 47	bPTP 48	Kocuria palustris	100	2669	CGCTGGCGGCGTGCTTAACACATGCAAGTCGAACGCTGAAGCACCAGCTTGCTGGTGTGGATGAGTGGCGAACGGGTGAGTAATACGTGAGTAACCTGCCCTTGACTCTGGGATAAGCCCGGGAAACTGGGTCTAATACTGGATGCTACATGTCACCGCATGGTGGTGTGTGGAAAGGGTTTACTGGTCTTGGATGGGCTCACGGCCTATCAGCTTGTTGGTGAGGTAATGGCTCACCAAGGCGACGACGGGTAGCCGGCCTGAGAGGGTGACCGGCCACACTGGGACTGAGACACGGCCCAGACTCCTACGGGAGGCAGCAGTGGGGAATATTGCACAATGGGCGAAAGCCTGATGCAGCGACGCCGCGTGAGGGATGACGGCCTTCGGGTTGTAAAC…
MGB_1152	Micrococcaceae	Micrococcus	Environment (Sediment)	No	MCC 8474	MT598058	mPTP 07	bPTP 07	Micrococcus luteus	99.86	2647	CTGGCGGCGTGCTTAACACATGCAAGTCGAACGATGAAGCCCAGCTTGCTGGGTGGATTAGTGGCGAACGGGTGAGTAACACGTGAGTAACCTGCCCTTAACTCTGGGATAAGCCTGGGAAACTGGGTCTAATACCGGATAGGAGCGTCCACCGCATGGTGGGTGTTGGAAAGATTTATCGGTTTTGGATGGACTCGCGGCCTATCAGCTTGTTGGTGAGGTAATGGCTCACCAAGGCGACGACGGGTAGCCGGCCTGAGAGGGTGACCGGCCACACTGGGACTGAGACACGGCCCAGACTCCTACGGGAGGCAGCAGTGGGGAATATTGCACAATGGGCGCAAGCCTGATGCAGCGACGCCGCGTGAGGGATGACGGCCTTCGGGTTGTAAACCTCTT…
MGB_1154	Nocardiopsaceae	Nocardiopsis	Environment (Sediment)	Yes	MCC 7851	MN339754	mPTP 19	bPTP 19	Nocardiopsis alba	100	2713	GGCTCAGGACGAACGCTGGCGGCGTGCTTAACACATGCAAGTCGAGCGGTAAGGCCCTTCGGGGTACACGAGCGGCGAACGGGTGAGTAACACGTGAGCAACCTGCCCCTGACTCTGGGATAAGCGGTGGAAACGCCGTCTAATACCGGATACGACCTTCCGCCTCATGGTGGAGGGTGGAAAGTTTTTTCGGTCAGGGATGGGCTCGCGGCCTATCAGCTTGTTGGTGGGGTAACGGCCTACCAAGGCGATTACGGGTAGCCGGCCTGAGAGGGCGACCGGCCACACTGGGACTGAGACACGGCCCAGACTCCTGCGGGAGGCAGCAGTGGGGAATATTGCGCAATGGGCGAAAGCCTGACGCAGCGACGCCGCGTGGGGGATGACGGCCTTCGGGTT…
MGB_1155	Micrococcaceae	Micrococcus	Environment (Sediment)	No	MCC 8476	MT598059	mPTP 07	bPTP 07	Micrococcus luteus	99.79	2660	GGATGAACGCTGGCGGCGTGCTTAACACATGCAAGTCGAACGATGAAGCCCAGCTTGCTGGGTGGATTAGTGGCGAACGGGTGAGTAACACGTGAGTAACCTGCCCTTAACTCTGGGATAAGCCTGGGAAACTGGGTCTAATACCGGATAGGAGCGTCCACCGCATGGTGGGTGTTGGAAAGATTTATCGGTTTTGGATGGACTCGCGGCCTATCAGCTTGTTGGTGAGGTAATGGCTCACCAAGGCGACGACGGGTAGCCGGCCTGAGAGGGTGACCGGCCACACTGGGACTGAGACACGGCCCAGACTCCTACGGGAGGCAGCAGTGGGGAATATTGCACAATGGGCGCAAGCCTGATGCAGCGACGCCGCGTGAGGGATGACGGCCTTCGGGTTGT…
MGB_1168	Micrococcaceae	Kocuria	Environment (Water)	No	MCC 6513	MN339755	mPTP 47	bPTP 48	Kocuria palustris	100	2706	CTCAGGACGAACGCTGGCGGCGTGCTTAACACATGCAAGTCGAACGCTGAAGCACCAGCTTGCTGGTGTGGATGAGTGGCGAACGGGTGAGTAATACGTGAGTAACCTGCCCTTGACTCTGGGATAAGCCCGGGAAACTGGGTCTAATACTGGATGCTACATGTCACCGCATGGTGGTGTGTGGAAAGGGTTTACTGGTCTTGGATGGGCTCACGGCCTATCAGCTTGTTGGTGAGGTAATGGCTCACCAAGGCGACGACGGGTAGCCGGCCTGAGAGGGTGACCGGCCACACTGGGACTGAGACACGGCCCAGACTCCTACGGGAGGCAGCAGTGGGGAATATTGCACAATGGGCGAAAGCCTGATGCAGCGACGCCGCGTGAGGGATGACGGCCTTC…
MGB_1190	Jonesiaceae	Jonesia	Sponge	Yes	MCC 7852	MT598060	mPTP 50	bPTP 51	Jonesia denitrificans	99.86	2634	GCTCAGGACGAACGCTGGCGGCGTGCTTAACACATGCAAGTCGAACGATGATGACCGGAGCTTGCTTTGGTTGGATTAGTGGCGAACGGGTGAGTAACACGTGAGTAACCTGCCCCCTTCTTCGGGATAACCATTGGAAACGGTGGCTAATACCGGGTATGACATCGGATCGCATGGTTTGGTGTGGAAAGGTTTTTTCTGGTGGGGGATGGGCTCGCGGCCTATCAGCTTGTTGGTGGGGTGATGGCCTACCAAGGCTTTGACGGGTAGCCGGCCTGAGAGGGCGACCGGCCACACTGGGACTGAGACACGGCCCAGACTCCTACGGGAGGCAGCAGTGGGGAATATTGCACAATGGGGGAAACCCTGATGCAGCGACGCCGCGTGGGGGATGAAGGC…
MGB_1198	Nocardiopsaceae	Nocardiopsis	Environment (Sediment)	Yes	MCC 6521	MN339756	mPTP 19	bPTP 19	Nocardiopsis alba	100	2726	TGGCTCAGGACGAACGCTGGCGGCGTGCTTAACACATGCAAGTCGAGCGGTAAGGCCCTTCGGGGTACACGAGCGGCGAACGGGTGAGTAACACGTGAGCAACCTGCCCCTGACTCTGGGATAAGCGGTGGAAACGCCGTCTAATACCGGATACGACCTTCCGCCTCATGGTGGAGGGTGGAAAGTTTTTTCGGTCAGGGATGGGCTCGCGGCCTATCAGCTTGTTGGTGGGGTAACGGCCTACCAAGGCGATTACGGGTAGCCGGCCTGAGAGGGCGACCGGCCACACTGGGACTGAGACACGGCCCAGACTCCTGCGGGAGGCAGCAGTGGGGAATATTGCGCAATGGGCGAAAGCCTGACGCAGCGACGCCGCGTGGGGGATGACGGCCTTCGGGT…
MGB_1271	Nocardiaceae	Rhodococcus	Environment (Sediment)	No	MCC 6573	MN339757	mPTP 25	bPTP 52	Rhodococcus ruber	100	2699	CTCAGGACGAACGCTGGCGGCGTGCTTAACACATGCAAGTCGAACGATGAAGCCCAGCTTGCTGGGTGGATTAGTGGCGAACGGGTGAGTAACACGTGGGTGATCTGCCCTGCACTTCGGGATAAGCCTGGGAAACTGGGTCTAATACCGGATAGGACCTCGGGATGCATGTTCCGGGGTGGAAAGGTTTTCCGGTGCAGGATGGGCCCGCGGCCTATCAGCTTGTTGGTGGGGTAACGGCCCACCAAGGCGACGACGGGTAGCCGGCCTGAGAGGGCGACCGGCCACACTGGGACTGAGACACGGCCCAGACTCCTACGGGAGGCAGCAGTGGGGAATATTGCACAATGGGCGCAAGCCTGATGCAGCGACGCCGCGTGAGGGATGACGGCCTTCGGG…
MGB_1393	Micrococcaceae	Glutamicibacter	Environment (Water)	No	MCC 6637	MN339758	mPTP 51	bPTP 53	Arthrobacter sp.	100	2687	AACGCTGGCGGCGTGCTTAACACATGCAAGTCGAACGATGAAGCCCAGCTTGCTGGGTGGATTAGTGGCGAACGGGTGAGTAACACGTGAGTAACCTGCCCCTGACTCTGGGATAAGCCCGGGAAACTGGGTCTAATACCGGATATGACTTTTGACCGCATGGTTGAGGGTGGAAAGATTTATCGGTTGGGGATGGACTCGCGGCCTATCAGCTTGTTGGTGAGGTAATGGCTCACCAAGGCGACGACGGGTAGCCGGCCTGAGAGGGTGACCGGCCACACTGGGACTGAGACACGGCCCAGACTCCTACGGGAGGCAGCAGTGGGGAATATTGCACAATGGGCGCAAGCCTGATGCAGCGACGCCGCGTGAGGGATGACGGCCTTCGGGTTGTAAACC…
MGB_1422	Nocardiopsaceae	Nocardiopsis	Sponge	Yes	MCC 7913	MN339759	mPTP 19	bPTP 19	Nocardiopsis alba	100	2721	TGCTCAGGACGAACGCTGGCGGCGTGCTTAACACATGCAAGTCGAGCGGTAAGGCCCTTCGGGGTACACGAGCGGCGAACGGGTGAGTAACACGTGAGCAACCTGCCCCTGACTCTGGGATAAGCGGTGGAAACGCCGTCTAATACCGGATACGACCTTCCGCCTCATGGTGGAGGGTGGAAAGTTTTTTCGGTCAGGGATGGGCTCGCGGCCTATCAGCTTGTTGGTGGGGTAACGGCCTACCAAGGCGATTACGGGTAGCCGGCCTGAGAGGGCGACCGGCCACACTGGGACTGAGACACGGCCCAGACTCCTGCGGGAGGCAGCAGTGGGGAATATTGCGCAATGGGCGAAAGCCTGACGCAGCGACGCCGCGTGGGGGATGACGGCCTTCGGGTT…
MGB_1503	Micrococcaceae	Micrococcus	Sponge	No	MCC 8553	MT598061	mPTP 07	bPTP 07	Micrococcus luteus	100	2658	CTGGCGGCGTGCTTAACACATGCAAGTCGAACGATGAAGCCCAGCTTGCTGGGTGGATTAGTGGCGAACGGGTGAGTAACACGTGAGTAACCTGCCCTTAACTCTGGGATAAGCCTGGGAAACTGGGTCTAATACCGGATAGGAGCGTCCACCGCATGGTGGGTGTTGGAAAGATTTATCGGTTTTGGATGGACTCGCGGCCTATCAGCTTGTTGGTGAGGTAATGGCTCACCAAGGCGACGACGGGTAGCCGGCCTGAGAGGGTGACCGGCCACACTGGGACTGAGACACGGCCCAGACTCCTACGGGAGGCAGCAGTGGGGAATATTGCACAATGGGCGAAAGCCTGATGCAGCGACGCCGCGTGAGGGATGACGGCCTTCGGGTTGTAAACCTCTT…
MGB_1507	Nocardiopsaceae	Nocardiopsis	Sponge	Yes	MCC 6710	MN339760	mPTP 28	bPTP 29	Nocardiopsis dassonvillei	99.73	2717	GCTCAGGACGAACGCTGGCGGCGTGCTTAACACATGCAAGTCGAGCGGTAAGGCCCTTCGGGGTACACGAGCGGCGAACGGGTGAGTAACACGTGAGCAACCTGCCCCTGACTCTGGGATAAGCGGTGGAAACGCCGTCTAATACCGGATACGACCCGCCACCTCATGGTGGAGGGTGGAAAGTTTTTCGGTCAGGGATGGGCTCGCGGCCTATCAGCTTGTTGGTGGGGTAACGGCCTACCAAGGCGATTACGGGTAGCCGGCCTGAGAGGGCGACCGGCCACACTGGGACTGAGACACGGCCCAGACTCCTGCGGGAGGCAGCAGTGGGGAATATTGCGCAATGGGCGAAAGCCTGACGCAGCGACGCCGCGTGGGGGATGACGGCCTTCGGGTTGT…
MGB_1515	Intrasporangiaceae	Janibacter	Environment (Water)	No	MCC 6716	MN339761	mPTP 52	bPTP 54	Janibacter melonis	99.72	2663	GGCTCAGGACGAACGCTGGCGGCGTGCTTAACACATGCAAGTCGAACGGTGAACCTTGGAGCTTGCTTTGAGGGGATCAGTGGCGAACGGGTGAGTAACACGTGAGTAACCTGCCCCGGACTCTGGAATAAGCGCTGGAAACGGCGTCTAATACCGGATACGAGACGCAACCGCATGGTTAGTGTCTGGAAAGTTTTTCGGTCTGGGATGGACTCGCGGCCTATCAGCTAGTTGGTGAGGTAATGGCTCACCAAGGCGACGACGGGTAGCCGGCCTGAGAGGGCGACCGGCCACACTGGGACTGAGACACGGCCCAGACTCCTACGGGAGGCAGCAGTGGGGAATATTGCACAATGGGCGAAAGCCTGATGCAGCGACGCCGCGTGAGGGATGACGGCC…
MGB_1541	Nocardioidaceae	Aeromicrobium	Environment (Sediment)	No	MCC 6739	MN339762	mPTP 53	bPTP 55	Aeromicrobium massiliense	99.31	2632	GCTCAGGACGAACGCTGGCGGCGTGCTTAACACATGCAAGTCGAGCGGTAAGGCCCCTTCGGGGGTACACGAGCGGCGAACGGGTGAGTAACACGTGAGCAATCTGCCCCTGTCTCTGGGATAACCACTGGAAACGGTGGCTAATACCGGATATGACCGCCTTTCGCATGTTGGGTGGTGGAAAGGTCCGCTGGACAGGGATGAGCTCGCGGCCTATCAGCTTGTTGGTGGGGTAATGGCCTACCAAGGCGACGACGGGTAGCCGGCCTGAGAGGGTGACCGGCCACACTGGGACTGAGACACGGCCCAGACTCCTACGGGAGGCAGCAGTGGGGAATATTGGACAATGGGCGAAAGCCTGATCCAGCAACGCCGCGTGAGGGATGACGGCCTTCGGGT…
MGB_1546	Cellulomonadaceae	Cellulomonas	Environment (Sediment)	No	MCC 6744	MN339763	mPTP 54	bPTP 56	Cellulomonas hominis	99.45	2647	GCTCAGGACGAACGCTGGCGGCGTGCTTAACACATGCAAGTCGAACGGTGAAGCCCAGCTTGCTGGGTGGATCAGTGGCGAACGGGTGAGTAACACGTGAGTAACCTGCCCCTGACTCTGGGATAAGCCTTGGAAACGAGGTCTAATACCGGATATGTGACGTTCAGGCATCTGATGCGTCTGGAAAGATTTATCGGTCAGGGATGGACTCGCGGCCTATCAGCTTGTTGGTGGGGTAACGGCCCACCAAGGCGACGACGGGTAGCCGGCCTGAGAGGGCGACCGGCCACACTGGGACTGAGACACGGCCCAGACTCCTACGGGAGGCAGCAGTGGGGAATATTGCACAATGGGCGCAAGCCTGATGCAGCGACGCCGCGTGAGGGATGAAGGCCTTCG…
MGB_1554	Micrococcaceae	Kocuria	Environment (Water)	No	MCC 6750	MN339764	mPTP 45	bPTP 46	Kocuria turfanensis	99.06	1720	AGAGTTTGATCATGGCTCAGGACGAACGCTGGCGGCGTGCTTAACACATGCAAGTCGAACGATGATCCCCCGCTTGCGGGGGTGATTAGTGGCGAACGGGTGAGTAATACGTGAGTAACCTGCCCCTGACTTTGGGATAAGCCTGGGAAACCGGGTCTAATACTGGATACGACCCCCTGTCGCATGGTGGGGGGTGGAAAGGGTTCACTGGTTTTGGATGGGCTCACGGCCTATCAGCTTGTTGGTGGGGTAATGGCTCACCAAGGCGACGACGGGTAGCCGGCCTGAGAGGGTGACCGGCCACACTGGGACTGAGACACGGCCCAGACTCCTACGGGAGGCAGCAGTGGGGAATATTGCACAATGGGCGGAAGCCTGATGCAGCGACGCCGCGTGAGG…
MGB_1557	Micrococcaceae	Kocuria	Environment (Sediment)	No	MCC 6752	MN339765	mPTP 47	bPTP 48	Kocuria palustris	100	2710	CTCAGGACGAACGCTGGCGGCGTGCTTAACACATGCAAGTCGAACGCTGAAGCACCAGCTTGCTGGTGTGGATGAGTGGCGAACGGGTGAGTAATACGTGAGTAACCTGCCCTTGACTCTGGGATAAGCCCGGGAAACTGGGTCTAATACTGGATGCTACATGTCACCGCATGGTGGTGTGTGGAAAGGGTTTACTGGTCTTGGATGGGCTCACGGCCTATCAGCTTGTTGGTGAGGTAATGGCTCACCAAGGCGACGACGGGTAGCCGGCCTGAGAGGGTGACCGGCCACACTGGGACTGAGACACGGCCCAGACTCCTACGGGAGGCAGCAGTGGGGAATATTGCACAATGGGCGAAAGCCTGATGCAGCGACGCCGCGTGAGGGATGACGGCCTTC…
MGB_1559	Micrococcaceae	Kocuria	Environment (Water)	No	MCC 6754	MN339766	mPTP 47	bPTP 48	Kocuria palustris	100	2636	TTAACACATGCAAGTCGAACGCTGAAGCACCAGCTTGCTGGTGTGGATGAGTGGCGAACGGGTGAGTAATACGTGAGTAACCTGCCCTTGACTCTGGGATAAGCCCGGGAAACTGGGTCTAATACTGGATGCTACATGTCACCGCATGGTGGTGTGTGGAAAGGGTTTACTGGTCTTGGATGGGCTCACGGCCTATCAGCTTGTTGGTGAGGTAATGGCTCACCAAGGCGACGACGGGTAGCCGGCCTGAGAGGGTGACCGGCCACACTGGGACTGAGACACGGCCCAGACTCCTACGGGAGGCAGCAGTGGGGAATATTGCACAATGGGCGAAAGCCTGATGCAGCGACGCCGCGTGAGGGATGACGGCCTTCGGGTTGTAAACCTCTTTCAGCAGGG…
MGB_1564	Micrococcaceae	Micrococcus	Environment (Water)	No	MCC 6759	MN339767	mPTP 20	bPTP 20	Micrococcus luteus	99.79	2632	TGGCGGCGTGCTTAACACATGCAAGTCGAACGATGAAGCCCAGCTTGCTGGGTGGATTAGTGGCGAACGGGTGAGTAACACGTGAGTAACCTGCCCTTAACTCTGGGATAAGCCTGGGAAACTGGGTCTAATACCGGATAGGAGCGTCCACCGCATGGTGGGTGTTGGAAAGATTTATCGGTTTTGGATGGACTCGCGGCCTATCAGCTTGTTGGTGAGGTAATGGCTCACCAAGGCGACGACGGGTAGCCGGCCTGAGAGGGTGACCGGCCACATTGGGACTGAGACACGGCCCAGACTCCTACGGGAGGCAGCAGTGGGGAATATTGCACAATGGGCGCAAGCCTGATGCAGCGACGCCGCGTGAGGGATGACGGCCTTCGGGTTGTAAACCTCTTT…
MGB_1565	Dermabacteraceae	Brachybacterium	Environment (Sediment)	No	MCC 6760	MN339768	mPTP 55	bPTP 57	Brachybacterium sacelli	100	2455	TGGCGGCGTGCTTAACACATGCAAGTCGAACGATGACGACCGTGCTTGCACGGTCTGATTAGTGGCGAACGGGTGAGTAACACGTGAGTAACCTGCCCCTCACTTCGGGATAACCTCGGGAAATCGTGGCTAATACCGGATACGAGTCTCCACCGCATGGTGGTGACTGGAAAGTTTTTCGGTGGGGGATGGACTCGCGGCCTATCAGTTTGTTGGTGAGGTAACGGCTCACCAAGGCGATGACGGGTAGCCGGCCTGAGAGGGCGACCGGCCACACTGGGACTGAGACACGGCCCAGACTCCTACGGGAGGCAGCAGTGGGGAATATTGCACAATGGGCGAAAGCCTGATGCAGCGACGCCGCGTGAGGGATGACGGCCTTCGGGTTGTAAACCTCTT…
MGB_1642	Nocardiopsaceae	Nocardiopsis	Sponge	Yes	MCC 6827	MN339769	mPTP 19	bPTP 19	Nocardiopsis alba	99.93	2715	GCTCAGGACGAACGCTGGCGGCGTGCTTAACACATGCAAGTCGAGCGGTAAGGCCCTTCGGGGTACACGAGCGGCGAACGGGTGAGTAACACGTGAGCAACCTGCCCCTGACTCTGGGATAAGCGGTGGAAACGCCGTCTAATACCGGATACGACCTTCCGCCTCATGGTGGAGGGTGGAAAGTTTTTTCGGTCAGGGATGGGCTCGCGGCCTATCAGCTTGTTGGTGGGGTAACGGCCTACCAAGGCGATTACGGGTAGCCGGCCTGAGAGGGCGACCGGCCACACTGGGACTGAGACACGGCCCAGACTCCTGCGGGAGGCAGCAGTGGGGAATATTGCGCAATGGGCGAAAGCCTGACGCAGCGACGCCGCGTGGGGGATGACGGCCTTCGGGTTG…
MGB_1643	Nocardiopsaceae	Nocardiopsis	Sponge	Yes	MCC 6828	MN339770	mPTP 19	bPTP 19	Nocardiopsis alba	99.12	2639	GCTCAGGACGAACGCTGGCGGCGTGCTTAACACATGCAAGTCGAGCGGTAAGGCCCTTCGGGGTACACGAGCGGCGAACGGGTGAGTAACACGTGAGCAACCTGCCCCTGACTCCGGGATAAGCGGTGGAAACGCCGTCTAATACCGGATATGACCTGCCACCTCATGGTGGCGGGTGGAAAGTTTTGTCGGTCAGGGATGGGCTCGCGGCCTATCAGCTTGTTGGTGGGGTAACGGCCTACCAAGGCGATTACGGGTAGCCGGCCTGAGAGGGCGACCGGCCACACTGGGACTGAGACACGGCCCAGACTCCTGCGGGAGGCAGCAGTGGGGAATATTGCACAATGGGCGAAAGCCTGATGCAGCGACGCCGCGTGGGGGATGACGGCCTTCGGGTTG…
MGB_1644	Nocardiopsaceae	Nocardiopsis	Environment (Sediment)	Yes	MCC 7915	MN339771	mPTP 56	bPTP 58	Nocardiopsis sp.	98.94	2534	GCTCAGGACGAACGCTGGCGGCGTGCTTAACACATGCAAGTCGAGCGGTAAGGCCCCTTCGGGGGTACACGAGCGGCGAACGGGTGAGTAACACGTGAGTGACCTGCCCCTGACTTCGGGATAAGCGGTGGAAACGCTGTCTAATACCGGATAGGTCCCTGTCGTTGCATGACGGTGGGGGAAAAGCCTTGCGCGGTCAGGGATGGGCTCGCGGCCTATCAGCTTGTTGGTGGGGTAACGGCCTACCAAGGCGATTACGGGTAGCCGGCCTGAGAGGGCGACCGGCCACACTGGGACTGAGACACGGCCCAGACTCCTGCGGGAGGCAGCAGTGGGGAATCTTGCGCAATGGGCGAAAGCCTGACGCAGCGACGCCGCGTGGGGGATGACGGCCTTCGG…
MGB_1707	Brevibacteriaceae	Brevibacterium	Environment (Sediment)	No	MCC 8568	MT598062	mPTP 57	bPTP 59	Brevibacterium iodinum	99.79	2643	CTGGCTGCGTGCTTAACACATGCAAGTCGAACGCTGAAGCCCGAAGCTTGCTTTGGGTGGATGAGTGGCGAACGGGTGAGTAACACGTGAGTAACCTGCCCCTGATTTCGGGATAAGCCTGGGAAACCGGGTCTAATACCGGATACGACCAACCCTCGCATGAGGGTTGGTGGAAAGTTTTTCGATCAGGGATGGGCTCGCGGCCTATCAGCTTGTTGGTGGGGTAATGGCCCACCAAGGCGACGACGGGTAGCCGGCCTGAGAGGGCGACCGGCCACACTGGGACTGAGACACGGCCCAGACTCCTACGGGAGGCAGCAGTGGGGAATATTGCACAATGGGGGAAACCCTGATGCAGCGACGCAGCGTGCGGGATGACGGCCTTCGGGTTGTAAACCG…
MGB_1730	Micrococcaceae	Micrococcus	Environment (Water)	No	MCC 8582	MT598063	mPTP 07	bPTP 07	Micrococcus luteus	100	2662	CGCTGGCGGCGTGCTTAACACATGCAAGTCGAACGATGAAGCCCAGCTTGCTGGGTGGATTAGTGGCGAACGGGTGAGTAACACGTGAGTAACCTGCCCTTAACTCTGGGATAAGCCTGGGAAACTGGGTCTAATACCGGATAGGAGCGTCCACCGCATGGTGGGTGTTGGAAAGATTTATCGGTTTTGGATGGACTCGCGGCCTATCAGCTTGTTGGTGAGGTAATGGCTCACCAAGGCGACGACGGGTAGCCGGCCTGAGAGGGTGACCGGCCACACTGGGACTGAGACACGGCCCAGACTCCTACGGGAGGCAGCAGTGGGGAATATTGCACAATGGGCGCAAGCCTGATGCAGCGACGCCGCGTGAGGGATGACGGCCTTCGGGTTGTAAACCTC…
MGB_1734	Nocardiopsaceae	Nocardiopsis	Environment (Water)	Yes	MCC 6896	MN339772	mPTP 19	bPTP 19	Nocardiopsis alba	100	2721	GCTCAGGACGAACGCTGGCGGCGTGCTTAACACATGCAAGTCGAGCGGTAAGGCCCTTCGGGGTACACGAGCGGCGAACGGGTGAGTAACACGTGAGCAACCTGCCCCTGACTCTGGGATAAGCGGTGGAAACGCCGTCTAATACCGGATACGACCTTCCGCCTCATGGTGGAGGGTGGAAAGTTTTTTCGGTCAGGGATGGGCTCGCGGCCTATCAGCTTGTTGGTGGGGTAACGGCCTACCAAGGCGATTACGGGTAGCCGGCCTGAGAGGGCGACCGGCCACACTGGGACTGAGACACGGCCCAGACTCCTGCGGGAGGCAGCAGTGGGGAATATTGCGCAATGGGCGAAAGCCTGACGCAGCGACGCCGCGTGGGGGATGACGGCCTTCGGGTTG…
MGB_1908	Micrococcaceae	Micrococcus	Environment (Sediment)	No	MCC 8635	MT598064	mPTP 07	bPTP 07	Micrococcus luteus	99.93	2671	GGATGAACGCTGGCGGCGTGCTTAACACATGCAAGTCGAACGATGAAGCCCAGCTTGCTGGGTGGATTAGTGGCGAACGGGTGAGTAACACGTGAGTAACCTGCCCTTAACTCTGGGATAAGCCTGGGAAACTGGGTCTAATACCGGATAGGAGCGTCCACCGCATGGTGGGTGTTGGAAAGATTTATCGGTTTTGGATGGACTCGCGGCCTATCAGCTTGTTGGTGAGGTAATGGCTCACCAAGGCGACGACGGGTAGCCGGCCTGAGAGGGTGACCGGCCACACTGGGACTGAGACACGGCCCAGACTCCTACGGGAGGCAGCAGTGGGGAATATTGCACAATGGGCGAAAGCCTGATGCAGCGACGCCGCGTGAGGGATGACGGCCTTCGGGTTGT…
MGB_1939	Micrococcaceae	Micrococcus	Environment (Sediment)	No	MCC 7037	MN339773	mPTP 06	bPTP 06	Micrococcus endophyticus	100	2693	CTCAGGATGAACGCTGGCGGCGTGCTTAACACATGCAAGTCGAACGATGAAGCCCAGCTTGCTGGGTGGATTAGTGGCGAACGGGTGAGTAACACGTGAGTAACCTGCCCTTGACTCTGGGATAAGCCTGGGAAACTGGGTCTAATACCGGATAGGAACGTCCACCGCATGGTGGTTGTTGGAAAGATTTATCGGTCATGGATGGACTCGCGGCCTATCAGCTTGTTGGTGAGGTAATGGCTCACCAAGGCGACGACGGGTAGCCGGCCTGAGAGGGTGACCGGCCACACTGGGACTGAGACACGGCCCAGACTCCTACGGGAGGCAGCAGTGGGGAATATTGCACAATGGGCGAAAGCCTGATGCAGCGACGCCGCGTGAGGGATGACGGCCTTCGGG…
MGB_1968	Actinomycetaceae	Streptomyces	Sponge	Yes	MCC 7924	MN339774	mPTP 58	bPTP 60	Streptomyces smyrnaeus	99.73	2687	GGCTCAGGACGAACGCTGGCGGCGTGCTTAACACATGCAAGTCGAACGATGAACCTCTTTCGGGAGGGGATTAGTGGCGAACGGGTGAGTAACACGTGGGCAATCTGCCCTGCACTCTGGGACAAGCCCTGGAAACGGGGTCTAATACCGGATATGACCACCGGCCGCATGGTCTGGTGGTGGAAAGCTCCGGCGGTGCAGGATGAGCCCGCGGCCTATCAGCTTGTTGGTGGGGTGATGGCCTACCAAGGCGACGACGGGTAGCCGGCCTGAGAGGGCGACCGGCCACACTGGGACTGAGACACGGCCCAGACTCCTACGGGAGGCAGCAGTGGGGAATATTGCACAATGGGCGCAAGCCTGATGCAGCGACGCCGCGTGAGGGATGACGGCCTTCGG…
MGB_1983	Nocardiopsaceae	Nocardiopsis	Sponge	Yes	MCC 7925	MN339775	mPTP 19	bPTP 19	Nocardiopsis alba	100	2713	TCAGGACGAACGCTGGCGGCGTGCTTAACACATGCAAGTCGAGCGGTAAGGCCCTTCGGGGTACACGAGCGGCGAACGGGTGAGTAACACGTGAGCAACCTGCCCCTGACTCTGGGATAAGCGGTGGAAACGCCGTCTAATACCGGATACGACCTTCCACCTCATGGTGGAGGGTGGAAAGTTTTTTCGGTCAGGGATGGGCTCGCGGCCTATCAGCTTGTTGGTGGGGTAACGGCCTACCAAGGCGATTACGGGTAGCCGGCCTGAGAGGGCGACCGGCCACACTGGGACTGAGACACGGCCCAGACTCCTGCGGGAGGCAGCAGTGGGGAATATTGCGCAATGGGCGAAAGCCTGACGCAGCGACGCCGCGTGGGGGATGACGGCCTTCGGGTTGTA…
MGB_2018	Actinomycetaceae	Streptomyces	Sponge	Yes	MCC 7927	MN339776	mPTP 59	bPTP 61	Streptomyces albidoflavus	100	2710	GGCGGCGTGCTTAACACATGCAAGTCGAACGATGAACCGCTTTCGGGCGGGGATTAGTGGCGAACGGGTGAGTAACACGTGGGCAATCTGCCCTGCACTCTGGGACAAGCCCTGGAAACGGGGTCTAATACCGGATATGACTGTCCATCGCATGGTGGATGGTGTAAAGCTCCGGCGGTGCAGGATGAGCCCGCGGCCTATCAGCTTGTTGGTGAGGTAGTGGCTCACCAAGGCGACGACGGGTAGCCGGCCTGAGAGGGCGACCGGCCACACTGGGACTGAGACACGGCCCAGACTCCTACGGGAGGCAGCAGTGGGGAATATTGCACAATGGGCGAAAGCCTGATGCAGCGACGCCGCGTGAGGGATGACGGCCTTCGGGTTGTAAACCTCTTTCAG…
MGB_2087	Nocardiopsaceae	Nocardiopsis	Sponge	Yes	MCC 7928	MN339777	mPTP 19	bPTP 19	Nocardiopsis alba	99.86	2713	GGCTCAGGACGAACGCTGGCGGCGTGCTTAACACATGCAAGTCGAGCGGTAAGGCCCTTCGGGGTACACGAGCGGCGAACGGGTGAGTAACACGTGAGCAACCTGCCCCTGACTCTGGGATAAGCGGTGGAAACGCCGTCTAATACCGGATACGACCCGCCACCTCATGGTGGAGGGTGGAAAGTTTTTTCGGTCAGGGATGGGCTCGCGGCCTATCAGCTTGTTGGTGGGGTAACGGCCTACCAAGGCGATTACGGGTAGCCGGCCTGAGAGGGCGACCGGCCACACTGGGACTGAGACACGGCCCAGACTCCTGCGGGAGGCAGCAGTGGGGAATATTGCGCAATGGGCGAAAGCCTGACGCAGCGACGCCGCGTGGGGGATGACGGCCTTCGGGTT…
MGB_2109	Pseudonocardiaceae	Pseudonocardia	Sponge	Yes	MCC 7930	MN339778	mPTP 60	bPTP 62	Pseudonocardia kongjuensis	100	2697	GGCTCAGGACGAACGCTGGCGGCGTGCTTAACACATGCAAGTCGAGCGGTAAGGCCCTTTCGGGGGTACACGAGCGGCGAACGGGTGAGTAACACGTGGGTGACCTGCCCTCCACTCTGGGATAAGCCCGGGAAACTGGGTCTAATACCGGATAGGACACGTTGATGCATGTCTTCGTGTGGAAAGTTTTTTCGGTGGGGGATGGGCCCGCGGCCTATCAGCTTGTTGGTGGGGTGATGGCCTACCAAGGCGGTGACGGGTAGCCGGCCTGAGAGGGCGACCGGCCACACTGGGACTGAGACACGGCCCAGACTCCTACGGGAGGCAGCAGTGGGGAATATTGCGCAATGGGCGGAAGCCTGACGCAGCGACGCCGCGTGGGGGATGACGGCCTTCGGG…
MGB_2110	Nocardiopsaceae	Nocardiopsis	Sponge	Yes	MCC 7931	MN339779	mPTP 61	bPTP 63	Nocardiopsis salina	99.72	2641	GGCTCAGGACGAACGCTGGCGGCGTGCTTAACACATGCAAGTCGAGCGGTAAGGCCCCTCCGGGGGCACACGAGCGGCGAACGGGTGAGTAACACGTGAGCAACCTGCCCCTGACTCCGGGATAAGCGGCGGAAACGCCGTCTAATACCGGATACGACCCTCCGGCTCATGCCGTGGGGGTGGAAAGTTTTTTCGGTTGGGGATGGGCTCGCGGCCTATCAGCTTGTTGGTGGGGTAAAGGCCTACCAAGGCGATTACGGGTAGCCGGCCTGAGAGGGCGACCGGCCACACTGGGACTGAGACACGGCCCAGACTCCTGCGGGAGGCAGCAGTGGGGAATCTTGCGCAATGGGCGAAAGCCTGACGCAGCGACGCCGCGTGGGGGATGACGGCCTTCGG…
MGB_2111	Actinomycetaceae	Streptomyces	Sponge	Yes	MCC 7932	MN339780	mPTP 62	bPTP 64	Streptomyces gougerotii	100	2516	GAACGCTGGCGGCGTGCTTAACACATGCAAGTCGAACGATGAAGCCCTTCGGGGTGGATTAGTGGCGAACGGGTGAGTAACACGTGGGCAATCTGCCCTGCACTCTGGGACAAGCCCTGGAAACGGGGTCTAATACCGGATATGACCGTCCATCGCATGGTGGATGGTGTAAAGCTCCGGCGGTGCAGGATGAGCCCGCGGCCTATCAGCTAGTTGGTGAGGTAGTGGCTCACCAAGGCGACGACGGGTAGCCGGCCTGAGAGGGCGACCGGCCACACTGGGACTGAGACACGGCCCAGACTCCTACGGGAGGCAGCAGTGGGGAATATTGCACAATGGGCGAAAGCCTGATGCAGCGACGCCGCGTGAGGGATGACGGCCTTCGGGTTGTAAACCTCT…
MGB_2131	Micromonosporaceae	Micromonospora	Sponge	Yes	MCC 7933	MN339781	mPTP 29	bPTP 30	Micromonospora marina	99.03	2577	TCAGGACGAACGCTGGCGGCGTGCTTAACACATGCAAGTCGAGCGGAAAGGCCCTTCGGGGTACTCGAGCGGCGAACGGGTGAGTAACACGTGAGCAACCTGCCCCAGGCTTTGGGATAACCCCGGGAAACCGGGGCTAATACCGAATATGACCTTGCACCGCATGGTGTTTGGTGGAAAGTTTTTCGGCTTGGGATGGGCTCGCGGCCTATCAGCTTGTTGGTGGGGTGATGGCCTACCAAGGCGACGACGGGTAGCCGGCCTGAGAGGGCGACCGGCCACACTGGGACTGAGACACGGCCCAGACTCCTACGGGAGGCAGCAGTGGGGAATATTGCACAATGGGCGGAAGCCTGATGCAGCGACGCCGCGTGAGGGATGACGGCCTTCGGGTTGTAA…
MGB_2132	Nocardiaceae	Rhodococcus	Sponge	Yes	MCC 7934	MN339782	mPTP 63	bPTP 65	Rhodococcus zopfii	100	2689	GCTCAGGACGAACGCTGGCGGCGTGCTTAACACATGCAAGTCGAACGATGAAGCCCAGCTTGCTGGGTGGATTAGTGGCGAACGGGTGAGTAACACGTGGGTGATCTGCCCTGCACTTCGGGATAAGCCTGGGAAACTGGGTCTAATACCGGATATGACCAAGGACTGCATGGTTTTTGGTGGAAAGGTTTACTGGTGCAGGATGAGCCCGCGGCCTATCAGCTTGTTGGTGGGGTAATGGCCTACCAAGGCGACGACGGGTAGCCGGCCTGAGAGGGCGACCGGCCACACTGGGACTGAGACACGGCCCAGACTCCTACGGGAGGCAGCAGTGGGGAATATTGCACAATGGGCGAAAGCCTGATGCAGCGACGCCGCGTGAGGGATGACGGCCTTCGG…
MGB_2133	Ornithinimicrobiaceae	Serinicoccus	Sponge	No	MCC 7935	MT598065	mPTP 64	bPTP 66	Serinicoccus marinus	99.51	2599	GCTCAGGACGAACGCTGGCGGCGTGCTTAACACATGCAAGTCGAACGCTGAAGCCCTGGCTTTTGTTGGGGTGGATGAGTGGCGAACGGGTGAGTAACACGTGAGTAACCTGCCCTCCACTTCGGGATAAGCACTGGAAACGGTGTCTAATACTGGATGTGACATCAGCCTGCATGGGTTGGTGTGGAAAGATTTTTTGGTGGTGGATGGACTCGCGGCCTATCAGCTTGTTGGTGGGGTAATGGCCTACCAAGGCGACGACGGGTAGCCGGCCTGAGAGGGTGACCGGCCACACTGGGACTGAGACACGGCCCAGACTCCTACGGGAGGCAGCAGTGGGGAATATTGCACAATGGGCGCAAGCTTGATGCAGCGACGCCGCGTGAGGGATGACGGCCT…
MGB_2134	Micromonosporaceae	Micromonospora	Sponge	Yes	MCC 7936	MN339783	mPTP 29	bPTP 30	Micromonospora marina	99.37	2604	GCTCAGGACGAACGCTGGCGGCGTGCTTAACACATGCAAGTCGAGCGGAAAGGCCCTTCGGGGTACTCGAGCGGCGAACGGGTGAGTAACACGTGAGCAACCTGCCCCAGGCTTTGGGATAACCCCGGGAAACCGGGGCTAATACCGAATATGACCTCCGATCGCATGGTTGGTGGTGGAAAGTTTTTCGGCTTGGGATGGGCTCGCGGCCTATCAGCTTGTTGGTGGGGTGATGGCCTACCAAGGCGACGACGGGTAGCCGGCCTGAGAGGGCGACCGGCCACACTGGGACTGAGACACGGCCCAGACTCCTACGGGAGGCAGCAGTGGGGAATATTGCACAATGGGCGGAAGCCTGATGCAGCGACGCCGCGTGAGGGATGACGGCCTTCGGGTTGT…
MGB_2141	Actinomycetaceae	Streptomyces	Sponge	Yes	MCC 7937	MN339784	mPTP 65	bPTP 67	Streptomyces olivaceus	99.05	2630	GCTCAGGACGAACGCTGGCGGCGTGCTTAACACATGCAAGTCGAACGATGAACCACTTCGGTGGGGATTAGTGGCGAACGGGTGAGTAACACGTGGGCAATCTGCCCTGCACTCTGGGACAAGCCCTGGAAACGGGGTCTAATACCGGATACTGACGCTCGCAGGCATCTGTGAGGGTCGAAAGCTCCGGCGGTGCAGGATGAGCCCGCGGCCTATCAGCTTGTTGGTGAGGTAATGGCTCACCAAGGCGACGACGGGTAGCCGGCCTGAGAGGGCGACCGGCCACACTGGGACTGAGACACGGCCCAGACTCCTACGGGAGGCAGCAGTGGGGAATATTGCACAATGGGCGAAAGCCTGATGCAGCGACGCCGCGTGAGGGATGACGGCCTTCGGGTT…
MGB_2181	Actinomycetaceae	Streptomyces	Sponge	Yes	MCC 7938	MN339785	mPTP 41	bPTP 42	Streptomyces werraensis	99.65	1033	GCTCAGGACGAACGCTGGCGGCGTGCTTAACACATGCAAGTCGAACGATGAAGCCCTTCGGGGTGGATTAGTGGCGAACGGGTGAGTAACACGTGGGCAATCTGCCCTGCACTCTGGGACAAGCCCTGGAAACGGGGTCTAATACCGGATACTGATCGCCTTGGGCATCCTTGGTGATCGAAAGCTCCGGCGGTGCAGGATGAGCCCGCGGCCTATCAGCTTGTTGGTGAGGTAATGGCTCACCAAGGCGACGACGGGTAGCCGGCCTGAGAGGGCGACCGGCCACACTGGGACTGAGACACGGCCCAGACTCCTACGGGAGGCAGCAGTGGGGAATATTGCACAATGGGCGAAAGCCTGATGCAGCGACGCCGCGTGAGGGATGACGGCCTTCGGGTT…
MGB_2237	Micrococcaceae	Kocuria	Sponge	No	MCC 7227	MN339786	mPTP 45	bPTP 46	Kocuria turfanensis	99.86	2671	TGGCGGCGTGCTTAACACATGCAAGTCGAACGATGATCTCCCGCTTGCGGGGGTGATTAGTGGCGAACGGGTGAGTAATACGTGAGTAACCTGCCCCTGACTCTGGGATAAGCCTGGGAAACCGGGTCTAATACTGGATACGACTNCTCATCGCATGGTGGGGGGTGGAAAGGGTTTGACTGGTTTTGGATGGGCTCACGGCCTATCAGCTTGTTGGTGGGGTAATGGCTCACCAAGGCGACGACGGGTAGCCGGCCTGAGAGGGTGACCGGCCACACTGGGACTGAGACACGGCCCAGACTCCTACGGGAGGCAGCAGTGGGGAATATTGCACAATGGGCGGAAGCCTGATGCAGCGACGCCGCGTGAGGGATGACGGCCTTCGGGTTGTAAACCTCT…
MGB_2323	Nocardiaceae	Rhodococcus	Environment (Air)	Yes	MCC 7939	MN339787	mPTP 25	bPTP 68	Rhodococcus ruber	100	2700	GCTCAGGACGAACGCTGGCGGCGTGCTTAACACATGCAAGTCGAACGATGAAGCCCAGCTTGCTGGGTGGATTAGTGGCGAACGGGTGAGTAACACGTGGGTGATCTGCCCTGCACTTCGGGATAAGCCTGGGAAACTGGGTCTAATACCGGATAGGACCTCGGGATGCATGTTCCGGGGTGGAAAGGTTTTCCGGTGCAGGATGGGCCCGCGGCCTATCAGCTTGTTGGTGGGGTAACGGCCCACCAAGGCGACGACGGGTAGCCGGCCTGAGAGGGCGACCGGCCACACTGGGACTGAGACACGGCCCAGACTCCTACGGGAGGCAGCAGTGGGGAATATTGCACAATGGGCGCAAGCCTGATGCAGCGACGCCGCGTGAGGGATGACGGCCTTCGG…
MGB_2331	Dermabacteraceae	Brachybacterium	Environment (Air)	No	MCC 7283	MN339788	mPTP 66	bPTP 69	Brachybacterium paraconglomeratum	99.79	2675	CTCAGGACGAACGCTGGCGGCGTGCTTAACACATGCAAGTCGAACGATGACGGTGGTGCTTGCACCGCCTGATTAGTGGCGAACGGGTGAGTAACACGTGAGTAACCTGCCCTCCACTTCGGGATAACCTCGGGAAATCGTGGCTAATACCGGATATGAGCACTCATCGCATGGTGAGTGCTGGAAAGATTTATCGGTGGGGGATGGACTCGCGGCCTATCAGTTTGTTGGTGAGGTGATGGCTCACCAAGACGATGACGGGTAGCCGGCCTGAGAGGGCGACCGGCCACACTGGGACTGAGACACGGCCCAGACTCCTACGGGAGGCAGCAGTGGGGAATATTGCACAATGGGCGAAAGCCTGATGCAGCGACGCCGCGTGGGGGATGACGGCCTTCG…
MGB_2332	Brevibacteriaceae	Brevibacterium	Environment (Air)	No	MCC 7284	MN339789	mPTP 15	bPTP 15	Brevibacterium luteolum	99.03	1483	GTTGCGCGTGCAGTGGGTACGGGCTGACTAGAGTGCAGTAGGGGAGTCTGGAATTCCTGGTGTAGCGGTGAAATGCGCAGATATCAGGAGGAACACCGGTGGCGAAGGCGGGNCTCTGGGCCGTAACTGACACTGAGAAGCGAAAGCATGGGGAGCGAACAGGATTAGATACCCTGGTAGTCCATGCCGTAAACGTTGGGAACTAGGTGTGGGGTGCACATTCCACGGGATTCCGTGCCGTAGCTAACGCATTAAGTTCCCCGCCTGGGGAGTACGGCCGCAAGGCTAAAACTCAAAGGAATTGACGGGGGCCCGCACAAGCGGCGGAGCATGCGGATTAATTCGATGCAACGCGAAGAACCTTACCAAGGCTTGACATACACTGGAAACGGCTAGAGA…
MGB_2382	Brevibacteriaceae	Brevibacterium	Sponge	No	MCC 7331	MN339790	mPTP 15	bPTP 15	Brevibacterium luteolum	99.78	2481	CTCAGGACGAACGCTGGCGGCGTGCTTAACACATGCAAGTCGAACGCTGAAGCATCCAGCTTGCTGGGTGTGGATGAGTGGCGAACGGGTGAGTAACACGTGAGTAACCTGCCCCTGACTTCGGGATAAGCCTGGGAAACTGGGTCTAATACCGGATATGACTATTGGCCGCATGGTCTGGTGGTGGAAAGGGTTTTACTGGTTGGGGATGGACTCGCGGCCTATCAGTTTGTTGGTGGGGTAGTGGCCTACCAAGACGACGACGGGTAGCCGGCCTGAGAGGGCGACCGGCCACACTGGGACTGAGACACGGCCCAGACTCCTACGGGAGGCAGCAGTGGGGAATATTGCACAATGGGGGGAACCCTGATGCAGCGACGCCGCGTGCGGGATGACGGC…
MGB_2420	Nocardiopsaceae	Nocardiopsis	Sponge	No	MCC 7352	MN339791	mPTP 19	bPTP 19	Nocardiopsis alba	100	2717	GCTCAGGACGAACGCTGGCGGCGTGCTTAACACATGCAAGTCGAGCGGTAAGGCCCTTCGGGGTACACGAGCGGCGAACGGGTGAGTAACACGTGAGCAACCTGCCCCTGACTCTGGGATAAGCGGTGGAAACGCCGTCTAATACCGGATACGACCTTCCGCCTCATGGTGGAGGGTGGAAAGTTTTTTCGGTCAGGGATGGGCTCGCGGCCTATCAGCTTGTTGGTGGGGTAACGGCCTACCAAGGCGATTACGGGTAGCCGGCCTGAGAGGGCGACCGGCCACACTGGGACTGAGACACGGCCCAGACTCCTGCGGGAGGCAGCAGTGGGGAATATTGCGCAATGGGCGAAAGCCTGACGCAGCGACGCCGCGTGGGGGATGACGGCCTTCGGGTTG…
MGB_2447	Micrococcaceae	Arthrobacter	Environment (Sediment)	No	MCC 7378	MN339792	mPTP 05	bPTP 05	Arthrobacter globiformis	99.1	2599	CTCAGGATGAACGCTGGCGGCGTGCTTAACACATGCAAGTCGAACGATGAAGGGAGCTTGCTCCTGGATTAGTGGCGAACGGGTGAGTAACACGTGAGTAACCTGCCCTTGACTCTGGGATAAGCCTGGGAAACTGGGTCTAATACCGGATATGACCTTCCATCGCATGGTGGTTGGTGGAAAGCTTTTGTGGTTTTGGATGGACTCGCGGCCTATCAGCTTGTTGGTGAGGTAATGGCTTACCAAGGCGACGACGGGTAGCCGGCCTGAGAGGGTGACCGGCCACACTGGGATTGAGACACGGCCCAGACTCCTACGGGAGGCAGCAGTGGGGAATATTGCACAATGGGCGCAAGCCTGATGCAGCGACGCCGCGTGAGGGATGACGGCCTTCGGGTT…
MGB_2457	Micrococcaceae	Kocuria	Environment (Sediment)	No	MCC 7388	MN339793	mPTP 47	bPTP 48	Kocuria palustris	100	2706	CTCAGGACGAACGCTGGCGGCGTGCTTAACACATGCAAGTCGAACGCTGAAGCACCAGCTTGCTGGTGTGGATGAGTGGCGAACGGGTGAGTAATACGTGAGTAACCTGCCCTTGACTCTGGGATAAGCCCGGGAAACTGGGTCTAATACTGGATGCTACATGTCACCGCATGGTGGTGTGTGGAAAGGGTTTACTGGTCTTGGATGGGCTCACGGCCTATCAGCTTGTTGGTGAGGTAATGGCTCACCAAGGCGACGACGGGTAGCCGGCCTGAGAGGGTGACCGGCCACACTGGGACTGAGACACGGCCCAGACTCCTACGGGAGGCAGCAGTGGGGAATATTGCACAATGGGCGAAAGCCTGATGCAGCGACGCCGCGTGAGGGATGACGGCCTTC…
MGB_2468	Intrasporangiaceae	Janibacter	Environment (Water)	No	MCC 7398	MN339794	mPTP 67	bPTP 70	Janibacter anophelis	100	2704	GCTCAGGACGAACGCTGGCGGCGTGCTTAACACATGCAAGTCGAACGGTGAAGCTCAAGCTTGCTTGGGTGGATCAGTGGCGAACGGGTGAGTAACACGTGAGCAACCTGCCCCGGACTCTGGAATAAGCGCTGGAAACGGCGTCTAATACTGGATATGACACCAATCCGCATGGGTATGGTGTGGAAAGTTTTTCGGTCTGGGATGGGCTCGCGGCCTATCAGCTTGTTGGTGAGGTAATGGCTCACCAAGGCGACGACGGGTAGCCGGCCTGAGAGGGCGACCGGCCACACTGGGACTGAGACACGGCCCAGACTCCTACGGGAGGCAGCAGTGGGGAATATTGCACAATGGGCGAAAGCCTGATGCAGCGACGCCGCGTGAGGGATGACGGCCTTC…
MGB_2492	Intrasporangiaceae	Knoellia	Environment (Water)	No	MCC 7420	MN339795	mPTP 68	bPTP 71	Knoellia flava	99.86	2654	CTCAGGACGAACGCTGGCGGCGTGCTTAACACATGCAAGTCGAACGGTGACCCTCGGAGCTTGCTTCGGGGTGAGCAGTGGCGAACGGGTGAGTAACACGTGAGTAACCTGCCCCTGACTCTGGAATAAGCGCTGGAAACGGCGTCTAATACCGGATACGACACGCCTCCGCATGGGGAGCGTGTGGAAAGTTTTTCGGTCTGGGATGGACTCGCGGCCTATCAGCTTGTTGGTGAGGTAATGGCTCACCAAGGCGATGACGGGTAGCCGGCCTGAGAGGGCGACCGGCCACACTGGGACTGAGACACGGCCCAGACTCCTACGGGAGGCAGCAGTGGGGAATATTGCACAATGGGCGAAAGCCTGATGCAGCGACGCCGCGTGAGGGATGACGGCCTT…
MGB_2504	Micrococcaceae	Micrococcus	Environment (Water)	No	MCC 7431	MN339796	mPTP 07	bPTP 07	Micrococcus luteus	99.93	2695	GCTCAGGATGAACGCTGGCGGCGCGCTTAACACATGCAAGTCGAACGATGAAGCCCAGCTTGCTGGGTGGATTAGTGGCGAACGGGTGAGTAACACGTGAGTAACCTGCCCTTAACTCTGGGATAAGCCTGGGAAACTGGGTCTAATACCGGATAGGAGCGCCTACCGCATGGTGGGTGTTGGAAAGATTTATCGGTTTTGGATGGACTCGCGGCCTATCAGCTTGTTGGTGAGGTAATGGCTCACCAAGGCGACGACGGGTAGCCGGCCTGAGAGGGTGACCGGCCACACTGGGACTGAGACACGGCCCAGACTCCTACGGGAGGCAGCAGTGGGGAATATTGCACAATGGGCGCAAGCCTGATGCAGCGACGCCGCGTGAGGGATGACGGCCTTCGG…
MGB_2690	Micrococcaceae	Micrococcus	Environment (Water)	No	MCC 7576	MN339797	mPTP 69	bPTP 72	Micrococcus xinjiangensis	100	2697	CTCAGGATGAACGCTGGCGGCGTGCTTAACACATGCAAGTCGAACGCTGAAGCCCCAGCTTGCTGGGGTGGATGAGTGGCGAACGGGTGAGTAACACGTGAGTAACCTTCCCTTGACTCTGGGATAAGCCTGGGAAACCGGGTCTAATACCGGATACGACCGGTCACCGCATGGTGGTTGGTGGAAAGATTTATCGGTCTTGGATGGACTCGCGGCCTATCAGCTGGTTGGTGGGGTAATGGCCTACCAAGGCGACGACGGGTAGCCGGCCTGAGAGGGTGACCGGCCACACTGGGACTGAGACACGGCCCAGACTCCTACGGGAGGCAGCAGTGGGGAATATTGCACAATGGGCGCAAGCCTGATGCAGCGACGCCGCGTGAGGGATGACGGCCTTCG…
MGB_2698	Microbacteriaceae	Microbacterium	Environment (Sediment)	No	MCC 7584	MN339798	mPTP 70	bPTP 73	Microbacterium oxydans	100	2621	ACGCTGGCGGCGTGCTTAACACATGCAAGTCGAACGGTGAACACGGAGCTTGCTCTGTGGGATCAGTGGCGAACGGGTGAGTAACACGTGAGCAACCTGCCCCTGACTCTGGGATAAGCGCTGGAAACGGCGTCTAATACTGGATATGTGACGTGACCGCATGGTCTGCGTCTGGAAAGAATTTCGGTTGGGGATGGGCTCGCGGCCTATCAGCTTGTTGGTGAGGTAATGGCTCACCAAGGCGTCGACGGGTAGCCGGCCTGAGAGGGTGACCGGCCACACTGGGACTGAGACACGGCCCAGACTCCTACGGGAGGCAGCAGTGGGGAATATTGCACAATGGGCGCAAGCCTGATGCAGCAACGCCGCGTGAGGGACGACGGCCTTCGGGTTGTAAAC…
MGB_2699	Microbacteriaceae	Microbacterium	Environment (Sediment)	No	MCC 8798	MN339799	mPTP 70	bPTP 73	Microbacterium oxydans	100	2621	ACGCTGGCGGCGTGCTTAACACATGCAAGTCGAACGGTGAACACGGAGCTTGCTCTGTGGGATCAGTGGCGAACGGGTGAGTAACACGTGAGCAACCTGCCCCTGACTCTGGGATAAGCGCTGGAAACGGCGTCTAATACTGGATATGTGACGTGACCGCATGGTCTGCGTCTGGAAAGAATTTCGGTTGGGGATGGGCTCGCGGCCTATCAGCTTGTTGGTGAGGTAATGGCTCACCAAGGCGTCGACGGGTAGCCGGCCTGAGAGGGTGACCGGCCACACTGGGACTGAGACACGGCCCAGACTCCTACGGGAGGCAGCAGTGGGGAATATTGCACAATGGGCGCAAGCCTGATGCAGCAACGCCGCGTGAGGGACGACGGCCTTCGGGTTGTAAAC…
MGB_2718	Microbacteriaceae	Microbacterium	Environment (Water)	No	MCC 7603	MN339800	mPTP 70	bPTP 73	Microbacterium oxydans	99.93	2610	GCTCAGGATGAACGCTGGCGGCGTGCTTAACACATGCAAGTCGAACGGTGAACACGGAGCTTGCTCTGTGGGATCAGTGGCGAACGGGTGAGTAACACGTGAGCAACCTGCCCCTGACTCTGGGATAAGCGCTGGAAACGGCGTCTAATACTGGATATGTGACGTGACCGCATGGTCTGCGTTTGGAAAGATTTTTCGGTTGGGGATGGGCTCGCGGCCTATCAGCTTGTTGGTGAGGTAATGGCTCACCAAGGCGTCGACGGGTAGCCGGCCTGAGAGGGTGACCGGCCACACTGGGACTGAGACACGGCCCAGACTCCTACGGGAGGCAGCAGTGGGGAATATTGCACAATGGGCGGAAGCCTGATGCAGCAACGCCGCGTGAGGGATGACGGCCTT…
MGB_2721	Micrococcaceae	Micrococcus	Environment (Water)	No	MCC 7606	MN339801	mPTP 71	bPTP 74	Micrococcus luteus	100	2671	GCGGCGTGCTTAACACATGCAAGTCGAACGATGAAGCCCAGCTTGCTGGGTGGATTAGTGGCGAACGGGTGAGTAACACGTGAGTAACCTGCCCTTAACTCTGGGATAAGCCTGGGAAACTGGGTCTAATACCGGATAGGAGCGTCCACCGCATGGTGGGTGTTGGAAAGATTTATCGGTTTTGGATGGACTCGCGGCCTATCAGCTTGTTGGTGAGGTAATGGCTCACCAAGGCGACGACGGGTAGCCGGCCTGAGAGGGTGACCGGCCACACTGGGACTGAGACACGGCCCAGACTCCTACGGGAGGCAGCAGTGGGGAATATTGCACAATGGGCGCAAGCCTGATGCAGCGACGCCGCGTGAGGGATGACGGCCTTCGGGTTGTAAACCTCTTTCA…
MGB_2726	Microbacteriaceae	Microbacterium	Sponge	No	MCC 7611	MN339802	mPTP 70	bPTP 73	Microbacterium oxydans	100	2686	GATGAACGCTGGCGGCGTGCTTAACACATGCAAGTCGAACGGTGAACACGGAGCTTGCTCTGTGGGATCAGTGGCGAACGGGTGAGTAACACGTGAGCAACCTGCCCCTGACTCTGGGATAAGCGCTGGAAACGGCGTCTAATACTGGATATGTGACGTGACCGCATGGTCTGCGTCTGGAAAGAATTTCGGTTGGGGATGGGCTCGCGGCCTATCAGCTTGTTGGTGAGGTAATGGCTCACCAAGGCGTCGACGGGTAGCCGGCCTGAGAGGGTGACCGGCCACACTGGGACTGAGACACGGCCCAGACTCCTACGGGAGGCAGCAGTGGGGAATATTGCACAATGGGCGCAAGCCTGATGCAGCAACGCCGCGTGAGGGACGACGGCCTTCGGGTTG…
MGB_2729	Dermabacteraceae	Brachybacterium	Sponge	No	MCC 7614	MN339803	mPTP 72	bPTP 75	Brachybacterium muris	100	2671	TCAGGACGAACGCTGGCGGCGTGCTTAACACATGCAAGTCGAACGATGACGACAGGGCTTGCCTTGTCTGATTAGTGGCGAACGGGTGAGTAACACGTGAGTAACCTGCCCCCCTCTTCGGGATAACCTCGGGAAATCGGGGCTAATACCGGATATGACTTCGCACCGCATGGTGTGTTGTGGAAAGTTTTTCGGTGGGGGATGGACTCGCGGCCTATCAGTTTGTTGGTGAGGTAATGGCTCACCAAGGCGATGACGGGTAGCCGGCCTGAGAGGGCGACCGGCCACACTGGGACTGAGACACGGCCCAGACTCCTACGGGAGGCAGCAGTGGGGAATATTGCACAATGGGCGGAAGCCTGATGCAGCGACGCCGCGTGGGGGATGACGGCCTTCGGG…
MGB_2732	Nocardiopsaceae	Nocardiopsis	Sponge	No	MCC 7951	MN339804	mPTP 19	bPTP 19	Nocardiopsis alba	99.93	2695	AACGCTGGCGGCGTGCTTAACACATGCAAGTCGAGCGGTAAGGCCCTTCGGGGTACACGAGCGGCGAACGGGTGAGTAACACGTGAGCAACCTGCCCCTGACTCTGGGATAAGCGGTGGAAACGCCGTCTAATACCGGATACGACCTTCCGCCTCATGGTGGAGGGTGGAAAGTTTTTTCGGTCAGGGATGGGCTCGCGGCCTATCAGCTTGTTGGTGGGGTAACGGCCTACCAAGGCGATTACGGGTAGCCGGCCTGAGAGGGCGACCGGCCACACTGGGACTGAGACACGGCCCAGACTCCTGCGGGAGGCAGCAGTGGGGAATATTGCGCAATGGGCGAAAGCCTGACGCAGCGACGCCGCGTGGGGGATGACGGCCTTCGGGTTGTAAACCTCTT…
MGB_2733	Actinomycetaceae	Streptomyces	Environment (Sediment)	No	MCC 7952	MN339805	mPTP 32	bPTP 33	Streptomyces maritimus	100	2643	GTGCTTAACACATGCAAGTCGAACGATGAACCACTTCGGTGGGGATTAGTGGCGAACGGGTGAGTAACACGTGGGCAATCTGCCCTGCACTCTGGGACAAGCCCTGGAAACGGGGTCTAATACCGGATACTGATCCTCGCAGGCATCTGCGAGGTTCGAAAGCTCCGGCGGTGCAGGATGAGCCCGCGGCCTATCAGCTAGTTGGTGAGGTAACGGCTCACCAAGGCGACGACGGGTAGCCGGCCTGAGAGGGCGACCGGCCACACTGGGACTGAGACACGGCCCAGACTCCTACGGGAGGCAGCAGTGGGGAATATTGCACAATGGGCGAAAGCCTGATGCAGCGACGCCGCGTGAGGGATGACGGCCTTCGGGTTGTAAACCTCTTTCAGCAGGGAA…
MGB_2734	Actinomycetaceae	Streptomyces	Environment (Sediment)	No	MCC 7953	MN339806	mPTP 73	bPTP 76	Streptomyces diastaticus	99.2	2021	GCTTAACACATGCAAGTCGAACGATGAACCACCTTCGGGTGGGGATTAGTGGCGAACGGGTGAGTAACACGTGGGCAATCTGCCCTGCACTCTGGGACAAGCCCTGGAAACGGGGTCTAATACCGGATACTGAGCCTCGCAGGCATCTGCGGGGTTCGAAAGCTCCGGCGGTGCAGGATGAGCCCGCGGCCTATCAGCTTGTTGGTGAGGTAACGGCTCACCAAGGCGACGACGGGTAGCCGGCCTGAGAGGGCGACCGGCCACACTGGGACTGAGACACGGCCCAGACTCCTACGGGAGGCAGCAGTGGGGAATATTGCACAATGGGCGAAAGCCTGATGCAGCGACGCCGCGTGAGGGATGACGGCCTTCGGGTTGTAAACCTCTTTCAGCAGGGAA…
MGB_2735	Nocardiopsaceae	Nocardiopsis	Environment (Sediment)	No	MCC 7954	MN339807	mPTP 19	bPTP 19	Nocardiopsis alba	100	2699	GGACGAACGCTGGCGGCGTGCTTAACACATGCAAGTCGAGCGGTAAGGCCCTTCGGGGTACACGAGCGGCGAACGGGTGAGTAACACGTGAGTAACCTGCCCCTGACTCTGGGATAAGCGGTGGAAACGCCGTCTAATACCGGATACGACCTTCCGCCTCATGGTGGAGGGTGGAAAGTTTTTTCGGTCAGGGATGGGCTCGCGGCCTATCAGCTTGTTGGTGGGGTAACGGCCTACCAAGGCGATTACGGGTAGCCGGCCTGAGAGGGCGACCGGCCACACTGGGACTGAGACACGGCCCAGACTCCTGCGGGAGGCAGCAGTGGGGAATATTGCGCAATGGGCGAAAGCCTGACGCAGCGACGCCGCGTGGGGGATGACGGCCTTCGGGTTGTAAAC…
MGB_2736	Actinomycetaceae	Streptomyces	Environment (Sediment)	No	MCC 7955	MN339808	mPTP 74	bPTP 77	Streptomyces fradiae	100	2680	GAACGCTGGCGGCGTGCTTAACACATGCAAGTCGAACGATGAACCCACTTCGGTGGGGGATTAGTGGCGAACGGGTGAGTAACACGTGGGCAATCTGCCCTGCACTCTGGGACAAGCCCTGGAAACGGGGTCTAATACCGGATACGACCACTTCAGGCATCTGATGGTGGTGGAAAGCTCCGGCGGTGCAGGATGAGCCCGCGGCCTATCAGCTAGTTGGTGAGGTAACGGCTCACCAAGGCGACGACGGGTAGCCGGCCTGAGAGGGCGACCGGCCACACTGGGACTGAGACACGGCCCAGACTCCTACGGGAGGCAGCAGTGGGGAATATTGCACAATGGGCGAAAGCCTGATGCAGCGACGCCGCGTGAGGGATGACGGCCTTCGGGTTGTAAACC…
MGB_2737	Nocardiopsaceae	Nocardiopsis	Environment (Sediment)	No	MCC 7956	MN339809	mPTP 19	bPTP 19	Nocardiopsis alba	99.72	2630	CTTAACACATGCAAGTCGAGCGGTAAGGCCCTTCGGGGTACACGAGCGGCGAACGGGTGAGTAACACGTGAGCAACCTGCCCCTGACTCTGGGATAAGCGGTGGAAACGCCGTCTAATACCGGATACGACCTGTCGCCTCATGCCGTAGGGTGGAAAGTTTTTTCGGTCAGGGATGGGCTCGCGGCCTATCAGCTTGTTGGTGGGGTAACGGCCTACCAAGGCGATTACGGGTAGCCGGCCTGAGAGGGCGACCGGCCACACTGGGACTGAGACACGGCCCAGACTCCTGCGGGAGGCAGCAGTGGGGAATATTGCGCAATGGGCGAAAGCCTGACGCAGCGACGCCGCGTGGGGGATGACGGCCTTCGGGTTGTAAACCTCTTTTACCACCAACGCAG…
MGB_2738	Nocardiopsaceae	Nocardiopsis	Environment (Sediment)	No	MCC 7957	MN339810	mPTP 19	bPTP 19	Nocardiopsis alba	100	2689	ACGAACGCTGGCGGCGTGCTTAACACATGCAAGTCGAGCGGTAAGGCCCTTCGGGGTACACGAGCGGCGAACGGGTGAGTAACACGTGAGCAACCTGCCCCTGACTCTGGGATAAGCGGTGGAAACGCCGTCTAATACCGGATACGACCTTTCGGCTCATGCCGTTGGGTGGAAAGTTTTTTCGGTCAGGGATGGGCTCGCGGCCTATCAGCTTGTTGGTGGGGTAACGGCCTACCAAGGCGATTACGGGTAGCCGGCCTGAGAGGGCGACCGGCCACACTGGGACTGAGACACGGCCCAGACTCCTGCGGGAGGCAGCAGTGGGGAATATTGCGCAATGGGCGAAAGCCTGACGCAGCGACGCCGCGTGGGGGATGACGGCCTTCGGGTTGTAAACCT…
MGB_2739	Actinomycetaceae	Streptomyces	Sponge	No	MCC 7958	MN339811	mPTP 75	bPTP 78	Streptomyces koyangensis	100	2658	TGGCGGCGTGCTTAACACATGCAAGTCGAACGATGAAGCCCTTCGGGGTGGATTAGTGGCGAACGGGTGAGTAACACGTGGGCAATCTGCCCTGCACTCTGGGACAAGCCCTGGAAACGGGGTCTAATACCGGATATGACTGTCCACCGCATGGTGGATGGTGTAAAGCTCCGGCGGTGCAGGATGAGCCCGCGGCCTATCAGCTAGTTGGTGAGGTAGTGGCTCACCAAGGCGACGACGGGTAGCCGGCCTGAGAGGGCGACCGGCCACACTGGGACTGAGACACGGCCCAGACTCCTACGGGAGGCAGCAGTGGGGAATATTGCACAATGGGCGAAAGCCTGATGCAGCGACGCCGCGTGAGGGATGACGGCCTTCGGGTTGTAAACCTCTTTCAGC…
MGB_2740	Actinomycetaceae	Streptomyces	Sponge	No	MCC 7959	MN339812	mPTP 74	bPTP 77	Streptomyces fradiae	99.93	2682	CGAACGCTGGCGGCGTGCTTAACACATGCAAGTCGAACGATGAACCCGCTTCGGTGGGGGATTAGTGGCGAACGGGTGAGTAACACGTGGGCAATCTGCCCTGCACTCTGGGACAAGCCCTGGAAACGGGGTCTAATACCGGATACGACCACTTCAGGCATCTGATGGTGGTGGAAAGCTCCGGCGGTGCAGGATGAGCCCGCGGCCTATCAGCTAGTTGGTGAGGTAACGGCTCACCAAGGCGACGACGGGTAGCCGGCCTGAGAGGGCGACCGGCCACACTGGGACTGAGACACGGCCCAGACTCCTACGGGAGGCAGCAGTGGGGAATATTGCACAATGGGCGAAAGCCTGATGCAGCGACGCCGCGTGAGGGATGACGGCCTTCGGGTTGTAAAC…
MGB_2741	Actinomycetaceae	Streptomyces	Environment (Water)	No	MCC 7960	MN339813	mPTP 76	bPTP 79	Streptomyces thermodiastaticus	98.97	2601	ACGAACGCTGGCGGCGTGCTTAACACATGCAAGTCGAACGATGAACCACTTCGGTGGGGATTAGTGGCGAACGGGTGAGTAACACGTGGGCAATCTGCCCTGCACTCTGGGACAAGCCCTGGAAACGGGGTCTAATACCGGATACAACCACTAGGGGCATCCCTGGGTGGTGGAAAGCTCCGGCGGTGCAGGATGAGCCCGCGGCCTATCAGCTTGTTGGTGAGGTAACGGCTCACCAAGGCGACGACGGGTAGCCGGCCTGAGAGGGCGACCGGCCACACTGGGACTGAGACACGGCCCAGACTCCTACGGGAGGCAGCAGTGGGGAATATTGCACAATGGGCGCAAGCCTGATGCAGCGACGCCGCGTGAGGGATGACGGCCTTCGGGTTGTAAACC…
MGB_2742	Actinomycetaceae	Streptomyces	Sponge	No	MCC 7961	MN339814	mPTP 65	bPTP 67	Streptomyces olivaceus	100	2689	GGACGAACGCTGGCGGCGTGCTTAACACATGCAAGTCGAACGATGAACCACTTCGGTGGGGATTAGTGGCGAACGGGTGAGTAACACGTGGGCAATCTGCCCTGCACTCTGGGACAAGCCCTGGAAACGGGGTCTAATACCGGATATTGACCTTCACGGGCATCTGTGAGGTTCGAAAGCTCCGGCGGTGCAGGATGAGCCCGCGGCCTATCAGCTTGTTGGTGAGGTAATGGCTCACCAAGGCGACGACGGGTAGCCGGCCTGAGAGGGCGACCGGCCACACTGGGACTGAGACACGGCCCAGACTCCTACGGGAGGCAGCAGTGGGGAATATTGCACAATGGGCGAAAGCCTGATGCAGCGACGCCGCGTGAGGGATGACGGCCTTCGGGTTGTAAA…
MGB_2743	Actinomycetaceae	Streptomyces	Sponge	No	MCC 7962	MN339815	mPTP 74	bPTP 77	Streptomyces fradiae	100	2686	CGAACGCTGGCGGCGTGCTTAACACATGCAAGTCGAACGATGAACCCACTTCGGTGGGGGATTAGTGGCGAACGGGTGAGTAACACGTGGGCAATCTGCCCTGCACTCTGGGACAAGCCCTGGAAACGGGGTCTAATACCGGATACGACCACTTCAGGCATCTGATGGTGGTGGAAAGCTCCGGCGGTGCAGGATGAGCCCGCGGCCTATCAGCTAGTTGGTGAGGTAACGGCTCACCAAGGCGACGACGGGTAGCCGGCCTGAGAGGGCGACCGGCCACACTGGGACTGAGACACGGCCCAGACTCCTACGGGAGGCAGCAGTGGGGAATATTGCACAATGGGCGAAAGCCTGATGCAGCGACGCCGCGTGAGGGATGACGGCCTTCGGGTTGTAAAC…
MGB_2744	Actinomycetaceae	Streptomyces	Sponge	No	MCC 7963	MN339816	mPTP 74	bPTP 77	Streptomyces fradiae	100	2691	GGACGAACGCTGGCGGCGTGCTTAACACATGCAAGTCGAACGATGAACCCACTTCGGTGGGGGATTAGTGGCGAACGGGTGAGTAACACGTGGGCAATCTGCCCTGCACTCTGGGACAAGCCCTGGAAACGGGGTCTAATACCGGATACGACCACTTCAGGCATCTGATGGTGGTGGAAAGCTCCGGCGGTGCAGGATGAGCCCGCGGCCTATCAGCTAGTTGGTGAGGTAACGGCTCACCAAGGCGACGACGGGTAGCCGGCCTGAGAGGGCGACCGGCCACACTGGGACTGAGACACGGCCCAGACTCCTACGGGAGGCAGCAGTGGGGAATATTGCACAATGGGCGAAAGCCTGATGCAGCGACGCCGCGTGAGGGATGACGGCCTTCGGGTTGTA…
MGB_2745	Actinomycetaceae	Streptomyces	Sponge	No	MCC 7964	MN339817	mPTP 77	bPTP 80	Streptomyces flavalbus	98.48	2556	AACGCTGGCGGCGTGCTTAACACATGCAAGTCGAACGATGAACCACTTCGGTGGGGATTAGTGGCGAACGGGTGAGTAACACGTGGGCAATCTGCCCTTCACTCTGGGACAAGCCCTGGAAACGGGGTCTAATACCGGATACGAGCTTCCTCCGCATGGTGGAAGTTGGAAAGCTCCGGCGGTGAAGGATGAGCCCGCGGCCTATCAGCTTGTTGGTGAGGTAACGGCTCACCAAGGCGACGACGGGTAGCCGGCCTGAGAGGGCGACCGGCCACACTGGGACTGAGACACGGCCCAGACTCCTACGGGAGGCAGCAGTGGGGAATATTGCACAATGGGCGCAAGCCTGATGCAGCGACGCCGCGTGAGGGATGACGGCCTTCGGGTTGTAAACCTCTT…
MGB_2746	Actinomycetaceae	Streptomyces	Environment (Water)	No	MCC 7965	MN339818	mPTP 78	bPTP 81	Streptomyces prasinosporus	99.86	2680	GGACGAACGCTGGCGGCGTGCTTAACACATGCAAGTCGAACGATGAACCTCCTTCGGGAGGGGATTAGTGGCGAACGGGTGAGTAACACGTGGGCAATCTGCCCTGCACTCTGGGACAAGCCCTGGAAACGGGGTCTAATACCGGATATGAGTCTCCACCGCATGGTGGGGGCTGTAAAGCTCCGGCGGTGCAGGATGAGCCCGCGGCCTATCAGCTTGTTGGTGAGGTAACGGCTCACCAAGGCGACGACGGGTAGCCGGCCTGAGAGGGCGACCGGCCACACTGGGACTGAGACACGGCCCAGACTCCTACGGGAGGCAGCAGTGGGGAATATTGCACAATGGGCGCAAGCCTGATGCAGCGACGCCGCGTGAGGGATGACGGCCTTCGGGTTGTAA…
MGB_2747	Actinomycetaceae	Streptomyces	Environment (Sediment)	No	MCC 7966	MN339819	mPTP 77	bPTP 80	Streptomyces flavalbus	98.48	2556	AACGCTGGCGGCGTGCTTAACACATGCAAGTCGAACGATGAACCACTTCGGTGGGGATTAGTGGCGAACGGGTGAGTAACACGTGGGCAATCTGCCCTTCACTCTGGGACAAGCCCTGGAAACGGGGTCTAATACCGGATACGAGCTTCCTCCGCATGGTGGAAGTTGGAAAGCTCCGGCGGTGAAGGATGAGCCCGCGGCCTATCAGCTTGTTGGTGAGGTAACGGCTCACCAAGGCGACGACGGGTAGCCGGCCTGAGAGGGCGACCGGCCACACTGGGACTGAGACACGGCCCAGACTCCTACGGGAGGCAGCAGTGGGGAATATTGCACAATGGGCGCAAGCCTGATGCAGCGACGCCGCGTGAGGGATGACGGCCTTCGGGTTGTAAACCTCTT…
MGB_2748	Actinomycetaceae	Streptomyces	Environment (Sediment)	No	MCC 7967	MN339820	mPTP 77	bPTP 80	Streptomyces flavalbus	98.48	2556	GGACGAACGCTGGCGGCGTGCTTAACACATGCAAGTCGAACGATGAACCACTTCGGTGGGGATTAGTGGCGAACGGGTGAGTAACACGTGGGCAATCTGCCCTTCACTCTGGGACAAGCCCTGGAAACGGGGTCTAATACCGGATACGAGCTTCCTCCGCATGGTGGAAGTTGGAAAGCTCCGGCGGTGAAGGATGAGCCCGCGGCCTATCAGCTTGTTGGTGAGGTAACGGCTCACCAAGGCGACGACGGGTAGCCGGCCTGAGAGGGCGACCGGCCACACTGGGACTGAGACACGGCCCAGACTCCTACGGGAGGCAGCAGTGGGGAATATTGCACAATGGGCGCAAGCCTGATGCAGCGACGCCGCGTGAGGGATGACGGCCTTCGGGTTGTAAAC…
MGB_2749	Nocardiopsaceae	Nocardiopsis	Environment (Sediment)	No	MCC 7968	MN339821	mPTP 19	bPTP 19	Nocardiopsis alba	100	2699	AGGACGAACGCTGGCGGCGTGCTTAACACATGCAAGTCGAGCGGTAAGGCCCTTCGGGGTACACGAGCGGCGAACGGGTGAGTAACACGTGAGCAACCTGCCCCTGACTCTGGGATAAGCGGTGGAAACGCCGTCTAATACCGGATACGACCTTCCGCCTCATGGTGGAGGGTGGAAAGTTTTTTCGGTCAGGGATGGGCTCGCGGCCTATCAGCTTGTTGGTGGGGTAACGGCCTACCAAGGCGATTACGGGTAGCCGGCCTGAGAGGGCGACCGGCCACACTGGGACTGAGACACGGCCCAGACTCCTGCGGGAGGCAGCAGTGGGGAATATTGCGCAATGGGCGAAAGCCTGACGCAGCGACGCCGCGTGGGGGATGACGGCCTTCGGGTTGTAAA…
MGB_2750	Actinomycetaceae	Streptomyces	Environment (Sediment)	No	MCC 7969	MN339822	mPTP 79	bPTP 82	Streptomyces euryhalinus	99.79	2676	GACGAACGCTGGCGGCGTGCTTAACACATGCAAGTCGAACGATGAACCTCCTTCGGGAGGGGATTAGTGGCGAACGGGTGAGTAACACGTGGGCAATCTGCCCTGCACTCTGGGACAAGCCCTGGAAACGGGGTCTAATACCGGATACTGACCCGCTTGGGCATCCAAGCGGTTCGAAAGCTCCGGCGGTGCAGGATGAGCCCGCGGCCTATCAGCTTGTTGGTGAGGTAATGGCTCACCAAGGCGACGACGGGTAGCCGGCCTGAGAGGGCGACCGGCCACACTGGGACTGAGACACGGCCCAGACTCCTACGGGAGGCAGCAGTGGGGAATATTGCACAATGGGCGAAAGCCTGATGCAGCGACGCCGCGTGAGGGATGACGGCCTTCGGGTTGTAA…
MGB_2751	Actinomycetaceae	Streptomyces	Environment (Sediment)	No	MCC 7970	MN339823	mPTP 77	bPTP 80	Streptomyces flavalbus	98.48	2556	CAGGACGAACGCTGGCGGCGTGCTTAACACATGCAAGTCGAACGATGAACCACTTCGGTGGGGATTAGTGGCGAACGGGTGAGTAACACGTGGGCAATCTGCCCTTCACTCTGGGACAAGCCCTGGAAACGGGGTCTAATACCGGATACGAGCTTCCTCCGCATGGTGGAAGTTGGAAAGCTCCGGCGGTGAAGGATGAGCCCGCGGCCTATCAGCTTGTTGGTGAGGTAACGGCTCACCAAGGCGACGACGGGTAGCCGGCCTGAGAGGGCGACCGGCCACACTGGGACTGAGACACGGCCCAGACTCCTACGGGAGGCAGCAGTGGGGAATATTGCACAATGGGCGCAAGCCTGATGCAGCGACGCCGCGTGAGGGATGACGGCCTTCGGGTTGTAA…
MGB_2752	Actinomycetaceae	Streptomyces	Environment (Sediment)	No	MCC 7971	MN339824	mPTP 80	bPTP 83	Streptomyces xylophagus	99.79	2660	GGACGAACGCTGGCGGCGTGCTTAACACATGCAAGTCGAACGATGAACCACTTCGGTGGGGATTAGTGGCGAACGGGTGAGTAACACGTGGGCAATCTGCCCTGCACTCTGGGACAAGCCCTGGAAACGGGGTCTAATACCGGATACTGATCATCTTAGGCATCCAAGATGATCGAAAGCTCCGGCGGTGCAGGATGAGCCCGCGGCCTATCAGCTAGTTGGTGAGGTAATGGCTCACCAAGGCGACGACGGGTAGCCGGCCTGAGAGGGCGACCGGCCACACTGGGACTGAGACACGGCCCAGACTCCTACGGGAGGCAGCAGTGGGGAATATTGCACAATGGGCGAAAGCCTGATGCAGCGACGCCGCGTGAGGGATGACGGCCTTCGGGTTGTAAA…
MGB_2753	Actinomycetaceae	Streptomyces	Environment (Sediment)	No	MCC 7972	MN339825	mPTP 81	bPTP 84	Streptomyces flavalbus	98.48	2556	CTCAGGACGAACGCTGGCGGCGTGCTTAACACATGCAAGTCGAACGATGAACCACTTCGGTGGGGATTAGTGGCGAACGGGTGAGTAACACGTGGGCAATCTGCCCTTCACTCTGGGACAAGCCCTGGAAACGGGGTCTAATACCGGATACGAGCTTCCTCCGCATGGTGGAAGTTGGAAAGCTCCGGCGGTGAAGGATGAGCCCGCGGCCTATCAGCTTGTTGGTGAGGTAACGGCTCACCAAGGCGACGACGGGTAGCCGGCCTGAGAGGGCGACCGGCCACACTGGGACTGAGACACGGCCCAGACTCCTACGGGAGGCAGCAGTGGGGAATATTGCACAATGGGCGCAAGCCTGATGCAGCGACGCCGCGTGAGGGATGACGGCCTTCGGGTTGT…
MGB_2754	Actinomycetaceae	Streptomyces	Environment (Sediment)	No	MCC 7973	MN339826	mPTP 77	bPTP 80	Streptomyces flavalbus	98.48	2556	CAGGACGAACGCTGGCGGCGTGCTTAACACATGCAAGTCGAACGATGAACCACTTCGGTGGGGATTAGTGGCGAACGGGTGAGTAACACGTGGGCAATCTGCCCTTCACTCTGGGACAAGCCCTGGAAACGGGGTCTAATACCGGATACGAGCTTCCTCCGCATGGTGGAAGTTGGAAAGCTCCGGCGGTGAAGGATGAGCCCGCGGCCTATCAGCTTGTTGGTGAGGTAACGGCTCACCAAGGCGACGACGGGTAGCCGGCCTGAGAGGGCGACCGGCCACACTGGGACTGAGACACGGCCCAGACTCCTACGGGAGGCAGCAGTGGGGAATATTGCACAATGGGCGCAAGCCTGATGCAGCGACGCCGCGTGAGGGATGACGGCCTTCGGGTTGTAA…
MGB_2755	Actinomycetaceae	Streptomyces	Environment (Sediment)	No	MCC 7974	MN339827	mPTP 80	bPTP 83	Streptomyces xylophagus	99.93	2665	GCTGGCGGCGTGCTTAACACATGCAAGTCGAACGATGAACCACTTCGGTGGGGATTAGTGGCGAACGGGTGAGTAACACGTGGGCAATCTGCCCTGCACTCTGGGACAAGCCCTGGAAACGGGGTCTAATACCGGATACTGATCATCTTAGGCATCCTGGATGATCGAAAGCTCCGGCGGTGCAGGATGAGCCCGCGGCCTATCAGCTAGTTGGTGAGGTAATGGCTCACCAAGGCGACGACGGGTAGCCGGCCTGAGAGGGCGACCGGCCACACTGGGACTGAGACACGGCCCAGACTCCTACGGGAGGCAGCAGTGGGGAATATTGCACAATGGGCGAAAGCCTGATGCAGCGACGCCGCGTGAGGGATGACGGCCTTCGGGTTGTAAACCTCTTTC…
MGB_2756	Actinomycetaceae	Streptomyces	Environment (Sediment)	No	MCC 7975	MN339828	mPTP 59	bPTP 85	Streptomyces albidoflavus	100	2682	GACGAACGCTGGCGGCGTGCTTAACACATGCAAGTCGAACGATGAACCGCTTTCGGGCGGGGATTAGTGGCGAACGGGTGAGTAACACGTGGGCAATCTGCCCTGCACTCTGGGACAAGCCCTGGAAACGGGGTCTAATACCGGATATGACTGTCCATCGCATGGTGGATGGTGTAAAGCTCCGGCGGTGCAGGATGAGCCCGCGGCCTATCAGCTTGTTGGTGAGGTAGTGGCTCACCAAGGCGACGACGGGTAGCCGGCCTGAGAGGGCGACCGGCCACACTGGGACTGAGACACGGCCCAGACTCCTACGGGAGGCAGCAGTGGGGAATATTGCACAATGGGCGAAAGCCTGATGCAGCGACGCCGCGTGAGGGATGACGGCCTTCGGGTTGTAAA…
MGB_2757	Nocardiopsaceae	Nocardiopsis	Environment (Sediment)	No	MCC 7976	MN339829	mPTP 19	bPTP 19	Nocardiopsis alba	100	2704	AGGACGAACGCTGGCGGCGTGCTTAACACATGCAAGTCGAGCGGTAAGGCCCTTCGGGGTACACGAGCGGCGAACGGGTGAGTAACACGTGAGCAACCTGCCCCTGACTCTGGGATAAGCGGTGGAAACGCCGTCTAATACCGGATACGACCTTCCGCCTCATGGTGGAGGGTGGAAAGTTTTTTCGGTCAGGGATGGGCTCGCGGCCTATCAGCTTGTTGGTGGGGTAACGGCCTACCAAGGCGATTACGGGTAGCCGGCCTGAGAGGGCGACCGGCCACACTGGGACTGAGACACGGCCCAGACTCCTGCGGGAGGCAGCAGTGGGGAATATTGCGCAATGGGCGAAAGCCTGACGCAGCGACGCCGCGTGGGGGATGACGGCCTTCGGGTTGTAAA…
MGB_2758	Actinomycetaceae	Streptomyces	Environment (Water)	No	MCC 7977	MN339830	mPTP 32	bPTP 33	Streptomyces maritimus	99.93	2706	TGGCTCAGGACGAACGCTGGCGGCGTGCTTAACACATGCAAGTCGAACGATGAACCACTTCGGTGGGGATTAGTGGCGAACGGGTGAGTAACACGTGGGCAATCTGCCCTGCACTCTGGGACAAGCCCTGGAAACGGGGTCTAATACCGGATACTGATCCTCGCAGGCATCTGCGAGGTTCGAAAGCTCCGGCGGTGCAGGATGAGCCCGCGGCCTATCAGCTAGTTGGTGAGGTAACGGCTCACCAAGGCGACGACGGGTAGCCGGCCTGAGAGGGCGACCGGCCACACTGGGACTGAGACACGGCCCAGACTCCTACGGGAGGCAGCAGTGGGGAATATTGCACAATGGGCGAAAGCCTGATGCAGCGACGCCGCGTGAGGGATGACGGCCTTCGGG…
MGB_2759	Actinomycetaceae	Streptomyces	Environment (Sediment)	No	MCC 7978	MN339831	mPTP 77	bPTP 80	Streptomyces flavalbus	98.48	2556	CAGGACGAACGCTGGCGGCGTGCTTAACACATGCAAGTCGAACGATGAACCACTTCGGTGGGGATTAGTGGCGAACGGGTGAGTAACACGTGGGCAATCTGCCCTTCACTCTGGGACAAGCCCTGGAAACGGGGTCTAATACCGGATACGAGCTTCCTCCGCATGGTGGAAGTTGGAAAGCTCCGGCGGTGAAGGATGAGCCCGCGGCCTATCAGCTTGTTGGTGAGGTAACGGCTCACCAAGGCGACGACGGGTAGCCGGCCTGAGAGGGCGACCGGCCACACTGGGACTGAGACACGGCCCAGACTCCTACGGGAGGCAGCAGTGGGGAATATTGCACAATGGGCGCAAGCCTGATGCAGCGACGCCGCGTGAGGGATGACGGCCTTCGGGTTGTAA…
MGB_2761	Nocardiopsaceae	Nocardiopsis	Environment (Sediment)	No	MCC 7980	MN339832	mPTP 19	bPTP 19	Nocardiopsis alba	100	2689	ACGAACGCTGGCGGCGTGCTTAACACATGCAAGTCGAGCGGTAAGGCCCTTCGGGGTACACGAGCGGCGAACGGGTGAGTAACACGTGAGCAACCTGCCCCTGACTCTGGGATAAGCGGTGGAAACGCCGTCTAATACCGGATACGACCTTCCGCCTCATGGTGGAGGGTGGAAAGTTTTTTCGGTCAGGGATGGGCTCGCGGCCTATCAGCTTGTTGGTGGGGTAACGGCCTACCAAGGCGATTACGGGTAGCCGGCCTGAGAGGGCGACCGGCCACACTGGGACTGAGACACGGCCCAGACTCCTGCGGGAGGCAGCAGTGGGGAATATTGCGCAATGGGCGAAAGCCTGACGCAGCGACGCCGCGTGGGGGATGACGGCCTTCGGGTTGTAAACCT…
MGB_2762	Actinomycetaceae	Streptomyces	Environment (Sediment)	No	MCC 7981	MN339833	mPTP 73	bPTP 76	Streptomyces diastaticus	99.67	1670	AGGACGAACGCTGGTGGCGTGCTTAACACATGCAAGTCGAACGATGAACCACCTTCGGGTGGGGATTAGTGGCGAACGGGTGAGTAACACGTGGGCAATCTGCCCTTCACTCTGGGACAAGCCCTGGAAACGGGGTCTAATACCGGATACTGACCTGCCAAGGCATCTTGGCGGGTCGAAAGCTCCGGCGGTGAAGGATGAGCCCGCGGCCTATCAGCTTGTTGGTGAGGTAATGGCTCACCAAGGCGACGACGGGTAGCCGGCCTGAGAGGGCGACCGGCCACACTGGGACTGAGACACGGCCCAGACTCCTACGGGAGGCAGCAGTGGGGAATATTGCACAATGGGCGAAAGCCTGATGCAGCGACGCCGCGTGAGGGATGACGGCCTTCGGGTTGT…
MGB_2763	Actinomycetaceae	Streptomyces	Environment (Water)	No	MCC 7982	MN339834	mPTP 32	bPTP 33	Streptomyces maritimus	100	2689	AGGACGAACGCTGGCGGCGTGCTTAACACATGCAAGTCGAACGATGAACCACTTCGGTGGGGATTAGTGGCGAACGGGTGAGTAACACGTGGGCAATCTGCCCTGCACTCTGGGACAAGCCCTGGAAACGGGGTCTAATACCGGATACTGATCCTCGCAGGCATCTGCGAGGTTCGAAAGCTCCGGCGGTGCAGGATGAGCCCGCGGCCTATCAGCTAGTTGGTGAGGTAACGGCTCACCAAGGCGACGACGGGTAGCCGGCCTGAGAGGGCGACCGGCCACACTGGGACTGAGACACGGCCCAGACTCCTACGGGAGGCAGCAGTGGGGAATATTGCACAATGGGCGAAAGCCTGATGCAGCGACGCCGCGTGAGGGATGACGGCCTTCGGGTTGTAA…
MGB_2764	Actinomycetaceae	Streptomyces	Environment (Water)	No	MCC 7983	MN339835	mPTP 32	bPTP 33	Streptomyces maritimus	99.93	2689	TCAGGACGAACGCTGGCGGCGTGCTTAACACATGCAAGTCGAACGATGAACCACTTCGGTGGGGATTAGTGGCGAACGGGTGAGTAACACGTGGGCAATCTGCCCTGCACTCTGGGACAAGCCCTGGAAACGGGGTCTAATACCGGATACTGATCCTCGCAGGCATCTGCGAGGTTCGAAAGCTCCGGCGGTGCAGGATGAGCCCGCGGCCTATCAGCTTGTTGGTGAGGTAACGGCTCACCAAGGCGACGACGGGTAGCCGGCCTGAGAGGGCGACCGGCCACACTGGGACTGAGACACGGCCCAGACTCCTACGGGAGGCAGCAGTGGGGAATATTGCACAATGGGCGAAAGCCTGATGCAGCGACGCCGCGTGAGGGATGACGGCCTTCGGGTTGT…
MGB_2765	Actinomycetaceae	Streptomyces	Environment (Sediment)	No	MCC 7984	MN339836	mPTP 82	bPTP 86	Streptomyces albidoflavus	100	2693	AGGACGAACGCTGGCGGCGTGCTTAACACATGCAAGTCGAACGATGAACCGCTTTCGGGCGGGGATTAGTGGCGAACGGGTGAGTAACACGTGGGCAATCTGCCCTGCACTCTGGGACAAGCCCTGGAAACGGGGTCTAATACCGGATATGACTGTCCATCGCATGGTGGATGGTGTAAAGCTCCGGCGGTGCAGGATGAGCCCGCGGCCTATCAGCTTGTTGGTGAGGTAGTGGCTCACCAAGGCGACGACGGGTAGCCGGCCTGAGAGGGCGACCGGCCACACTGGGACTGAGACACGGCCCAGACTCCTACGGGAGGCAGCAGTGGGGAATATTGCACAATGGGCGAAAGCCTGATGCAGCGACGCCGCGTGAGGGATGACGGCCTTCGGGTTGTA…
MGB_2766	Actinomycetaceae	Streptomyces	Environment (Sediment)	No	MCC 7985	MN339837	mPTP 83	bPTP 87	Streptomyces maritimus	99.93	2686	AGGACGAACGCTGGCGGCGTGCTTAACACATGCAAGTCGAACGATGAACCACTTCGGTGGGGATTAGTGGCGAACGGGTGAGTAACACGTGGGCAATCTGCCCTGCACTCTGGGACAAGCCCTGGAAACGGGGTCTAATACCGGATACTGATCCTCGCAGGCATCTGCGAGGTTCGAAAGCTCCGGCGGTGCAGGATGAGCCCGCGGCCTATCAGCTTGTTGGTGAGGTAACGGCTCACCAAGGCGACGACGGGTAGCCGGCCTGAGAGGGCGACCGGCCACACTGGGACTGAGACACGGCCCAGACTCCTACGGGAGGCAGCAGTGGGGAATATTGCACAATGGGCGAAAGCCTGATGCAGCGACGCCGCGTGAGGGATGACGGCCTTCGGGTTGTAA…
MGB_2767	Actinomycetaceae	Streptomyces	Environment (Sediment)	No	MCC 7986	MN339838	mPTP 84	bPTP 88	Streptomyces geysiriensis	100	2682	CGAACGCTGGCGGCGTGCTTAACACATGCAAGTCGAACGATGAACCACTTCGGTGGGGATTAGTGGCGAACGGGTGAGTAACACGTGGGCAATCTGCCCTGCACTCTGGGACAAGCCCTGGAAACGGGGTCTAATACCGGATACTGATCCTCGCAGGCATCTGCGAGGTTCGAAAGCTCCGGCGGTGCAGGATGAGCCCGCGGCCTATCAGCTTGTTGGTGAGGTAACGGCTCACCAAGGCGACGACGGGTAGCCGGCCTGAGAGGGCGACCGGCCACACTGGGACTGAGACACGGCCCAGACTCCTACGGGAGGCAGCAGTGGGGAATATTGCACAATGGGCGAAAGCCTGATGCAGCGACGCCGCGTGAGGGATGACGGCCTTCGGGTTGTAAACCT…
MGB_2768	Actinomycetaceae	Streptomyces	Environment (Water)	No	MCC 7987	MN339839	mPTP 32	bPTP 33	Streptomyces maritimus	100	2689	GGACGAACGCTGGCGGCGTGCTTAACACATGCAAGTCGAACGATGAACCACTTCGGTGGGGATTAGTGGCGAACGGGTGAGTAACACGTGGGCAATCTGCCCTGCACTCTGGGACAAGCCCTGGAAACGGGGTCTAATACCGGATACTGATCCTCGCAGGCATCTGCGAGGTTCGAAAGCTCCGGCGGTGCAGGATGAGCCCGCGGCCTATCAGCTAGTTGGTGAGGTAACGGCTCACCAAGGCGACGACGGGTAGCCGGCCTGAGAGGGCGACCGGCCACACTGGGACTGAGACACGGCCCAGACTCCTACGGGAGGCAGCAGTGGGGAATATTGCACAATGGGCGAAAGCCTGATGCAGCGACGCCGCGTGAGGGATGACGGCCTTCGGGTTGTAAA…
MGB_2769	Actinomycetaceae	Streptomyces	Sponge	No	MCC 7988	MN339840	mPTP 85	bPTP 89	Streptomyces collinus	100	2689	GGACGAACGCTGGCGGCGTGCTTAACACATGCAAGTCGAACGATGAACCACTTCGGTGGGGATTAGTGGCGAACGGGTGAGTAACACGTGGGCAATCTGCCCTGCACTCTGGGACAAGCCCTGGAAACGGGGTCTAATACCGGATACTGACCCTCGCAGGCATCTGCGAGGTTCGAAAGCTCCGGCGGTGCAGGATGAGCCCGCGGCCTATCAGCTTGTTGGTGAGGTAATGGCTCACCAAGGCGACGACGGGTAGCCGGCCTGAGAGGGCGACCGGCCACACTGGGACTGAGACACGGCCCAGACTCCTACGGGAGGCAGCAGTGGGGAATATTGCACAATGGGCGAAAGCCTGATGCAGCGACGCCGCGTGAGGGATGACGGCCTTCGGGTTGTAAA…
MGB_2770	Actinomycetaceae	Streptomyces	Sponge	No	MCC 7989	MN339841	mPTP 86	bPTP 90	Streptomyces albogriseolus	100	2691	GACGAACGCTGGCGGCGTGCTTAACACATGCAAGTCGAACGATGAACCACTTCGGTGGGGATTAGTGGCGAACGGGTGAGTAACACGTGGGCAATCTGCCCTGCACTCTGGGACAAGCCCTGGAAACGGGGTCTAATACCGGATACTGACCCGCTTGGGCATCCAAGCGGTTCGAAAGCTCCGGCGGTGCAGGATGAGCCCGCGGCCTATCAGCTTGTTGGTGAGGTAATGGCTCACCAAGGCGACGACGGGTAGCCGGCCTGAGAGGGCGACCGGCCACACTGGGACTGAGACACGGCCCAGACTCCTACGGGAGGCAGCAGTGGGGAATATTGCACAATGGGCGAAAGCCTGATGCAGCGACGCCGCGTGAGGGATGACGGCCTTCGGGTTGTAAAC…
MGB_2771	Actinomycetaceae	Streptomyces	Sponge	No	MCC 7990	MN339842	mPTP 87	bPTP 91	Streptomyces viridobrunneus	99.73	2671	CAGGACGAACGCTGGCGGCGTGCTTAACACATGCAAGTCGAACGATGAAGCCCTTCGGGGTGGATTAGTGGCGAACGGGTGAGTAACACGTGGGCAATCTGCCCTTCACTCTGGGACAAGCCCTGGAAACGGGGTCTAATACCGGATACGACCTGCCGAGGCATCTTGGCGGGTGGAAAGCTCCGGCGGTGAAGGATGAGCCCGCGGCCTATCAGCTTGTTGGTGGGGTAATGGCCTACCAAGGCGACGACGGGTAGCCGGCCTGAGAGGGCGACCGGCCACACTGGGACTGAGACACGGCCCAGACTCCTACGGGAGGCAGCAGTGGGGAATATTGCACAATGGGCGAAAGCCTGATGCAGCGACGCCGCGTGAGGGATGACGGCCTTCGGGTTGTAA…
MGB_2772	Actinomycetaceae	Streptomyces	Sponge	No	MCC 7991	MN339843	mPTP 88	bPTP 92	Streptomyces tempisquensis	100	2700	GGACGAACGCTGGCGGCGTGCTTAACACATGCAAGTCGAACGATGAACCGGTTTCGGCCGGGGATTAGTGGCGAACGGGTGAGTAACACGTGGGCAATCTGCCCTGCACTCTGGGATAAGCCCGGGAAACTGGGTCTAATACCGGATACGACACATGAGGGCATCCTCGTGTGTGGAAAGTTCCGGCGGTGCAGGATGAGCCCGCGGCCTATCAGCTTGTTGGTGGGGTAGTGGCCTACCAAGGCGACGACGGGTAGCCGGCCTGAGAGGGTGACCGGCCACACTGGGACTGAGACACGGCCCAGACTCCTACGGGAGGCAGCAGTGGGGAATATTGCACAATGGGCGAAAGCCTGATGCAGCGACGCCGCGTGAGGGATGACGGCCTTCGGGTTGTAA…
MGB_2773	Actinomycetaceae	Streptomyces	Sponge	No	MCC 7992	MN339844	mPTP 89	bPTP 93	Streptomyces albidoflavus	100	2686	ACGAACGCTGGCGGCGTGCTTAACACATGCAAGTCGAACGATGAACCGCTTTCGGGCGGGGATTAGTGGCGAACGGGTGAGTAACACGTGGGCAATCTGCCCTGCACTCTGGGACAAGCCCTGGAAACGGGGTCTAATACCGGATATGACCGTCTGCCGCATGGTGGATGGTGTAAAGCTCCGGCGGTGCAGGATGAGCCCGCGGCCTATCAGCTTGTTGGTGAGGTAGTGGCTCACCAAGGCGACGACGGGTAGCCGGCCTGAGAGGGCGACCGGCCACACTGGGACTGAGACACGGCCCAGACTCCTACGGGAGGCAGCAGTGGGGAATATTGCACAATGGGCGAAAGCCTGATGCAGCGACGCCGCGTGAGGGATGACGGCCTTCGGGTTGTAAAC…
MGB_2774	Actinomycetaceae	Streptomyces	Environment (Sediment)	No	MCC 7993	MN339845	mPTP 79	bPTP 82	Streptomyces euryhalinus	99.86	2682	ACGAACGCTGGCGGCGTGCTTAACACATGCAAGTCGAACGATGAACCTCCTTCGGGAGGGGATTAGTGGCGAACGGGTGAGTAACACGTGGGCAATCTGCCCTGCACTCTGGGACAAGCCCTGGAAACGGGGTCTAATACCGGATACTGACCCGCTTGGGCATCCAAGCGGTTCGAAAGCTCCGGCGGTGCAGGATGAGCCCGCGGCCTATCAGCTTGTTGGTGAGGTAATGGCTCACCAAGGCGACGACGGGTAGCCGGCCTGAGAGGGCGACCGGCCACACTGGGACTGAGACACGGCCCAGACTCCTACGGGAGGCAGCAGTGGGGAATATTGCACAATGGGCGAAAGCCTGATGCAGCGACGCCGCGTGAGGGATGACGGCCTTCGGGTTGTAAA…
MGB_2775	Micromonosporaceae	Micromonospora	Sponge	No	MCC 7994	MN339846	mPTP 29	bPTP 30	Micromonospora marina	99.44	2601	ACGCTGGCGGCGTGCTTAACACATGCAAGTCGAGCGGAAAGGCCCTTCGGGGTACTCGAGCGGCGAACGGGTGAGTAACACGTGAGCAACCTGCCCCAGGCTTTGGGATAACCCCGGGAAACCGGGGCTAATACCGAATATGACCTTGCACCGCATGGTGTTTGGTGGAAAGTTTTTCGGCTTGGGATGGGCTCGCGGCCTATCAGCTTGTTGGTGGGGTGATGGCCTACCAAGGCGACGACGGGTAGCCGGCCTGAGAGGGCGACCGGCCACACTGGGACTGAGACACGGCCCAGACTCCTACGGGAGGCAGCAGTGGGGAATATTGCACAATGGGCGGAAGCCTGATGCAGCGACGCCGCGTGAGGGATGACGGCCTTCGGGTTGTAAACCTCTTTC…
MGB_2776	Actinomycetaceae	Streptomyces	Sponge	No	MCC 7995	MN339847	mPTP 86	bPTP 90	Streptomyces albogriseolus	99.93	2686	AGGACGAACGCTGGCGGCGTGCTTAACACATGCAAGTCGAACGATGAACCACTTCGGTGGGGATTAGTGGCGAACGGGTGAGTAACACGTGGGCAATCTGCCCTGCACTCTGGGACAAGCCCTGGAAACGGGGTCTAATACCGGATACTGACCCGCTTGGGCATCCAAGCGGTTCGAAAGCTCCGGCGGTGCAGGATGAGCCCGCGGCCTATCAGCTTGTTGGTGAGGTAATGGCTCACCAAGGCGACGACGGGTAGCCGGCCTGAGAGGGCGACCGGCCACACTGGGACTGAGACACGGCCCAGACTCCTACGGGAGGCAGCAGTGGGGAATATTGCACAATGGGCGAAAGCCTGATGCAGCGACGCCGCGTGAGGGATGACGGCCTTCGGGTTGTAA…
MGB_2777	Actinomycetaceae	Streptomyces	Sponge	No	MCC 7996	MN339848	mPTP 90	bPTP 94	Streptomyces albidoflavus	100	2695	CAGGACGAACGCTGGCGGCGTGCTTAACACATGCAAGTCGAACGATGAACCGCTTTCGGGCGGGGATTAGTGGCGAACGGGTGAGTAACACGTGGGCAATCTGCCCTGCACTCTGGGACAAGCCCTGGAAACGGGGTCTAATACCGGATATGACTGTCCATCGCATGGTGGATGGTGTAAAGCTCCGGCGGTGCAGGATGAGCCCGCGGCCTATCAGCTTGTTGGTGAGGTAGTGGCTCACCAAGGCGACGACGGGTAGCCGGCCTGAGAGGGCGACCGGCCACACTGGGACTGAGACACGGCCCAGACTCCTACGGGAGGCAGCAGTGGGGAATATTGCACAATGGGCGAAAGCCTGATGCAGCGACGCCGCGTGAGGGATGACGGCCTTCGGGTTGT…
MGB_2779	Actinomycetaceae	Streptomyces	Sponge	No	MCC 7998	MN339849	mPTP 91	bPTP 95	Streptomyces pseudogriseolus	100	2693	GGACGAACGCTGGCGGCGTGCTTAACACATGCAAGTCGAACGATGAACCACTTCGGTGGGGATTAGTGGCGAACGGGTGAGTAACACGTGGGCAATCTGCCCTGCACTCTGGGACAAGCCCTGGAAACGGGGTCTAATACCGGATACTGACCCGCTTGGGCATCCAAGCGGTTCGAAAGCTCCGGCGGTGCAGGATGAGCCCGCGGCCTATCAGCTTGTTGGTGAGGTAATGGCTCACCAAGGCGACGACGGGTAGCCGGCCTGAGAGGGCGACCGGCCACACTGGGACTGAGACACGGCCCAGACTCCTACGGGAGGCAGCAGTGGGGAATATTGCACAATGGGCGAAAGCCTGATGCAGCGACGCCGCGTGAGGGATGACGGCCTTCGGGTTGTAAA…
MGB_2781	Actinomycetaceae	Streptomyces	Sponge	No	MCC 8000	MN339850	mPTP 79	bPTP 82	Streptomyces euryhalinus	100	2687	CGCTGGCGGCGTGCTTAACACATGCAAGTCGAACGATGAACCTCCTTCGGGAGGGGATTAGTGGCGAACGGGTGAGTAACACGTGGGCAATCTGCCCTGCACTCTGGGACAAGCCCTGGAAACGGGGTCTAATACCGGATACTGACCCGCTTGGGCATCCAAGCGGTTCGAAAGCTCCGGCGGTGCAGGATGAGCCCGCGGCCTATCAGCTTGTTGGTGAGGTAATGGCTCACCAAGGCGACGACGGGTAGCCGGCCTGAGAGGGCGACCGGCCACACTGGGACTGAGACACGGCCCAGACTCCTACGGGAGGCAGCAGTGGGGAATATTGCACAATGGGCGAAAGCCTGATGCAGCGACGCCGCGTGAGGGATGACGGCCTTCGGGTTGTAAACCTCT…
MGB_2782	Actinomycetaceae	Streptomyces	Sponge	No	MCC 8001	MN339851	mPTP 59	bPTP 61	Streptomyces albidoflavus	100	2699	GGCGGCGTGCTTAACACATGCAAGTCGAACGATGAACCGCTTTCGGGCGGGGATTAGTGGCGAACGGGTGAGTAACACGTGGGCAATCTGCCCTGCACTCTGGGACAAGCCCTGGAAACGGGGTCTAATACCGGATATGACTGTCCATCGCATGGTGGATGGTGTAAAGCTCCGGCGGTGCAGGATGAGCCCGCGGCCTATCAGCTTGTTGGTGAGGTAGTGGCTCACCAAGGCGACGACGGGTAGCCGGCCTGAGAGGGCGACCGGCCACACTGGGACTGAGACACGGCCCAGACTCCTACGGGAGGCAGCAGTGGGGAATATTGCACAATGGGCGAAAGCCTGATGCAGCGACGCCGCGTGAGGGATGACGGCCTTCGGGTTGTAAACCTCTTTCAG…
MGB_2783	Actinomycetaceae	Streptomyces	Sponge	No	MCC 8002	MN339852	mPTP 92	bPTP 96	Streptomyces coeruleofuscus	99.17	2612	CGAACGCTGGCGGCGTGCTTAACACATGCAAGTCGAACGATGAACCACTTCGGTGGGGATTAGTGGCGAACGGGTGAGTAACACGTGGGCAATCTGCCCTGCACTCTGGGACAAGCCCTGGAAACGGGGTCTAATACCGGATACGAGCTTCCACTGCATGGTGGAGGCTGGAAAGCTCCGGCGGTGCAGGATGAGCCCGCGGCCTATCAGCTTGTTGGTGAGGTAACGGCTCACCAAGGCGACGACGGGTAGCCGGCCTGAGAGGGCGACCGGCCACACTGGGACTGAGACACGGCCCAGACTCCTACGGGAGGCAGCAGTGGGGAATATTGCACAATGGGCGAAAGCCTGATGCAGCGACGCCGCGTGAGGGATGACGGCCTTCGGGTTGTAAACCTC…
MGB_2784	Actinomycetaceae	Streptomyces	Sponge	No	MCC 8003	MN339853	mPTP 93	bPTP 97	Streptomyces fungicidicus	99.52	2656	AGGACGAACGCTGGCGGCGTGCTTAACACATGCAAGTCGAACGATGAACCTCCTTCGGGAGGGGATTAGTGGCGAACGGGTGAGTAACACGTGGGCAATCTGCCCTGCACTCTGGGACAAGCCCTGGAAACGGGGTCTAATACCGGATACTGACCCGCTTGGGCATCCAAGCGGTTCGAAAGCTCCGGCGGTGCAGGATGAGCCCGCGGCCTATCAGCTTGTTGGTGAGGTAATGGCTCACCAAGGCGACGACGGGTAGCCGGCCTGAGAGGGCGACCGGCCACACTGGGACTGAGACACGGCCCAGACTCCTACGGGAGGCAGCAGTGGGGAATATTGCACAATGGGCGAAAGCCTGATGCAGCGACGCCGCGTGAGGGATGACGGCCTTCGGGTTGT…
MGB_2785	Actinomycetaceae	Streptomyces	Sponge	No	MCC 8004	MN339854	mPTP 94	bPTP 98	Streptomyces sampsonii	100	2695	AGGACGAACGCTGGCGGCGTGCTTAACACATGCAAGTCGAACGATGAACCGCTTTCGGGCGGGGATTAGTGGCGAACGGGTGAGTAACACGTGGGCAATCTGCCCTGCACTCTGGGACAAGCCCTGGAAACGGGGTCTAATACCGGATATGACTGTCCATCGCATGGTGGATGGTGTAAAGCTCCGGCGGTGCAGGATGAGCCCGCGGCCTATCAGCTTGTTGGTGAGGTAGTGGCTCACCAAGGCGACGACGGGTAGCCGGCCTGAGAGGGCGACCGGCCACACTGGGACTGAGACACGGCCCAGACTCCTACGGGAGGCAGCAGTGGGGAATATTGCACAATGGGCGAAAGCCTGATGCAGCGACGCCGCGTGAGGGATGACGGCCTTCGGGTTGTA…
MGB_2786	Actinomycetaceae	Streptomyces	Sponge	No	MCC 8005	MN339855	mPTP 94	bPTP 98	Streptomyces sampsonii	100	2697	AGGACGAACGCTGGCGGCGTGCTTAACACATGCAAGTCGAACGATGAACCGCTTTCGGGCGGGGATTAGTGGCGAACGGGTGAGTAACACGTGGGCAATCTGCCCTGCACTCTGGGACAAGCCCTGGAAACGGGGTCTAATACCGGATATGACTGTCCATCGCATGGTGGATGGTGTAAAGCTCCGGCGGTGCAGGATGAGCCCGCGGCCTATCAGCTTGTTGGTGAGGTAGTGGCTCACCAAGGCGACGACGGGTAGCCGGCCTGAGAGGGCGACCGGCCACACTGGGACTGAGACACGGCCCAGACTCCTACGGGAGGCAGCAGTGGGGAATATTGCACAATGGGCGAAAGCCTGATGCAGCGACGCCGCGTGAGGGATGACGGCCTTCGGGTTGTA…
MGB_2787	Actinomycetaceae	Streptomyces	Environment (Sediment)	No	MCC 8006	MN339856	mPTP 88	bPTP 92	Streptomyces tempisquensis	99.93	2713	TCAGGACGAACGCTGGCGGCGTGCTTAACACATGCAAGTCGAACGATGAACCGGTTTCGGCCGGGGATTAGTGGCGAACGGGTGAGTAACACGTGGGCAATCTGCCCTGCACTCTGGGATAAGCCCGGGAAACTGGGTCTAATACCGGATACGACACATGAGGGCATCCTCGTGTGTGGAAAGTTCCGGCGGTGCAGGATGAGCCCGCGGCCTATCAGCTTGTTGGTGGGGTAGTGGCCTACCAAGGCGACGACGGGTAGCCGGCCTGAGAGGGTGACCGGCCACACTGGGACTGAGACACGGCCCAGACTCCTACGGGAGGCAGCAGTGGGGAATATTGCACAATGGGCGAAAGCCTGATGCAGCGACGCCGCGTGAGGGATGACGGCCTTCGGGTTG…
MGB_2788	Actinomycetaceae	Streptomyces	Environment (Sediment)	No	MCC 8007	MN339857	mPTP 37	bPTP 38	Streptomyces pseudogriseolus	100	2686	GACGAACGCTGGCGGCGTGCTTAACACATGCAAGTCGAACGATGAACCACTTCGGTGGGGATTAGTGGCGAACGGGTGAGTAACACGTGGGCAATCTGCCCTGCACTCTGGGACAAGCCCTGGAAACGGGGTCTAATACCGGATACTGACCCGCTTGGGCATCCAAGCGGTTCGAAAGCTCCGGCGGTGCAGGATGAGCCCGCGGCCTATCAGCTTGTTGGTGAGGTAATGGCTCACCAAGGCGACGACGGGTAGCCGGCCTGAGAGGGCGACCGGCCACACTGGGACTGAGACACGGCCCAGACTCCTACGGGAGGCAGCAGTGGGGAATATTGCACAATGGGCGAAAGCCTGATGCAGCGACGCCGCGTGAGGGATGACGGCCTTCGGGTTGTAAAC…
MGB_2789	Actinomycetaceae	Streptomyces	Environment (Sediment)	No	MCC 8008	MN339858	mPTP 86	bPTP 90	Streptomyces albogriseolus	100	2691	GGACGAACGCTGGCGGCGTGCTTAACACATGCAAGTCGAACGATGAACCACTTCGGTGGGGATTAGTGGCGAACGGGTGAGTAACACGTGGGCAATCTGCCCTGCACTCTGGGACAAGCCCTGGAAACGGGGTCTAATACCGGATACTGACCCGCTTGGGCATCCAAGCGGTTCGAAAGCTCCGGCGGTGCAGGATGAGCCCGCGGCCTATCAGCTTGTTGGTGAGGTAATGGCTCACCAAGGCGACGACGGGTAGCCGGCCTGAGAGGGCGACCGGCCACACTGGGACTGAGACACGGCCCAGACTCCTACGGGAGGCAGCAGTGGGGAATATTGCACAATGGGCGAAAGCCTGATGCAGCGACGCCGCGTGAGGGATGACGGCCTTCGGGTTGTAAA…
MGB_2790	Actinomycetaceae	Streptomyces	Environment (Sediment)	No	MCC 8009	MN339859	mPTP 89	bPTP 93	Streptomyces albidoflavus	99.93	2684	GACGAACGCTGGCGGCGTGCTTAACACATGCAAGTCGAACGATGAACCGCTTTCGAGCGGGGATTAGTGGCGAACGGGTGAGTAACACGTGGGCAATCTGCCCTGCACTCTGGGACAAGCCCTGGAAACGGGGTCTAATACCGGATATGACCGTCTGCCGCATGGTGGATGGTGTAAAGCTCCGGCGGTGCAGGATGAGCCCGCGGCCTATCAGCTTGTTGGTGAGGTAGTGGCTCACCAAGGCGACGACGGGTAGCCGGCCTGAGAGGGCGACCGGCCACACTGGGACTGAGACACGGCCCAGACTCCTACGGGAGGCAGCAGTGGGGAATATTGCACAATGGGCGAAAGCCTGATGCAGCGACGCCGCGTGAGGGATGACGGCCTTCGGGTTGTAAA…
MGB_2791	Micromonosporaceae	Micromonospora	Environment (Sediment)	No	MCC 8010	MN339860	mPTP 29	bPTP 30	Micromonospora marina	99.03	2577	AGGACGAACGCTGGCGGCGTGCTTAACACATGCAAGTCGAGCGGAAAGGCCCTTCGGGGTACTCGAGCGGCGAACGGGTGAGTAACACGTGAGCAACCTGCCCCAGGCTTTGGGATAACCCCGGGAAACCGGGGCTAATACCGAATATGACCTTGCACCGCATGGTGTTTGGTGGAAAGTTTTTCGGCTTGGGATGGGCTCGCGGCCTATCAGCTTGTTGGTGGGGTGATGGCCTACCAAGGCGACGACGGGTAGCCGGCCTGAGAGGGCGACCGGCCACACTGGGACTGAGACACGGCCCAGACTCCTACGGGAGGCAGCAGTGGGGAATATTGCACAATGGGCGGAAGCCTGATGCAGCGACGCCGCGTGAGGGATGACGGCCTTCGGGTTGTAAAC…
MGB_2792	Actinomycetaceae	Streptomyces	Environment (Sediment)	No	MCC 8011	MN339861	mPTP 86	bPTP 90	Streptomyces albogriseolus	100	2691	GGACGAACGCTGGCGGCGTGCTTAACACATGCAAGTCGAACGATGAACCACTTCGGTGGGGATTAGTGGCGAACGGGTGAGTAACACGTGGGCAATCTGCCCTGCACTCTGGGACAAGCCCTGGAAACGGGGTCTAATACCGGATACTGACCCGCTTGGGCATCCAAGCGGTTCGAAAGCTCCGGCGGTGCAGGATGAGCCCGCGGCCTATCAGCTTGTTGGTGAGGTAATGGCTCACCAAGGCGACGACGGGTAGCCGGCCTGAGAGGGCGACCGGCCACACTGGGACTGAGACACGGCCCAGACTCCTACGGGAGGCAGCAGTGGGGAATATTGCACAATGGGCGAAAGCCTGATGCAGCGACGCCGCGTGAGGGATGACGGCCTTCGGGTTGTAAA…
MGB_2793	Actinomycetaceae	Streptomyces	Sponge	No	MCC 8012	MN339862	mPTP 65	bPTP 67	Streptomyces olivaceus	100	2697	CAGGACGAACGCTGGCGGCGTGCTTAACACATGCAAGTCGAACGATGAACCACTTCGGTGGGGATTAGTGGCGAACGGGTGAGTAACACGTGGGCAATCTGCCCTGCACTCTGGGACAAGCCCTGGAAACGGGGTCTAATACCGGATATTGACCTTCACGGGCATCTGTGAGGTTCGAAAGCTCCGGCGGTGCAGGATGAGCCCGCGGCCTATCAGCTTGTTGGTGAGGTAATGGCTCACCAAGGCGACGACGGGTAGCCGGCCTGAGAGGGCGACCGGCCACACTGGGACTGAGACACGGCCCAGACTCCTACGGGAGGCAGCAGTGGGGAATATTGCACAATGGGCGAAAGCCTGATGCAGCGACGCCGCGTGAGGGATGACGGCCTTCGGGTTGTA…
MGB_2794	Actinomycetaceae	Streptomyces	Sponge	No	MCC 8013	MN339863	mPTP 73	bPTP 76	Streptomyces diastaticus	99.15	1476	GGACGAACGCTGGCGGCGTGCTTAACACATGCAAGTCGAACGATGAACCACCTTCGGGTGGGGATTAGTGGCGAACGGGTGAGTAACACGTGGGCAATCTGCCCTGCACTCTGGGACAAGCCCTGGAAACGGGGTCTAATACCGGATACTGATCCTCGCGGGCATCTGCGAGGTTCGAAAGCTCCGGCGGTGCAGGATGAGCCCGCGGCCTATCAGCTTGTTGGTGAGGTAATGGCTCACCAAGGCGACGACGGGTAGCCGGCCTGAGAGGGCGACCGGCCACACTGGGACTGAGACACGGCCCAGACTCCTACGGGAGGCAGCAGTGGGGAATATTGCACAATGGGCGAAAGCCTGATGCAGCGACGCCGCGTGAGGGATGACGGCCTTCGGGTTGTA…
MGB_2795	Actinomycetaceae	Streptomyces	Sponge	No	MCC 8014	MN339864	mPTP 77	bPTP 80	Streptomyces flavalbus	98.56	2573	GGACGAACGCTGGCGGCGTGCTTAACACATGCAAGTCGAACGATGAACCACTTCGGTGGGGATTAGTGGCGAACGGGTGAGTAACACGTGGGCAATCTGCCCTTCACTCTGGGACAAGCCCTGGAAACGGGGTCTAATACCGGATACGAGCTTCCTCCGCATGGTGGAAGTTGGAAAGCTCCGGCGGTGAAGGATGAGCCCGCGGCCTATCAGCTTGTTGGTGAGGTAACGGCTCACCAAGGCGACGACGGGTAGCCGGCCTGAGAGGGCGACCGGCCACACTGGGACTGAGACACGGCCCAGACTCCTACGGGAGGCAGCAGTGGGGAATATTGCACAATGGGCGCAAGCCTGATGCAGCGACGCCGCGTGAGGGATGACGGCCTTCGGGTTGTAAAC…
MGB_2796	Actinomycetaceae	Streptomyces	Sponge	No	MCC 8015	MN339865	mPTP 74	bPTP 77	Streptomyces fradiae	100	2693	AGGACGAACGCTGGCGGCGTGCTTAACACATGCAAGTCGAACGATGAACCCACTTCGGTGGGGGATTAGTGGCGAACGGGTGAGTAACACGTGGGCAATCTGCCCTGCACTCTGGGACAAGCCCTGGAAACGGGGTCTAATACCGGATACGACCACTTCAGGCATCTGATGGTGGTGGAAAGCTCCGGCGGTGCAGGATGAGCCCGCGGCCTATCAGCTAGTTGGTGAGGTAACGGCTCACCAAGGCGACGACGGGTAGCCGGCCTGAGAGGGCGACCGGCCACACTGGGACTGAGACACGGCCCAGACTCCTACGGGAGGCAGCAGTGGGGAATATTGCACAATGGGCGAAAGCCTGATGCAGCGACGCCGCGTGAGGGATGACGGCCTTCGGGTTGT…
MGB_2797	Actinomycetaceae	Streptomyces	Sponge	No	MCC 8016	MN339866	mPTP 74	bPTP 77	Streptomyces fradiae	100	2700	AGGACGAACGCTGGCGGCGTGCTTAACACATGCAAGTCGAACGATGAACCCACTTCGGTGGGGGATTAGTGGCGAACGGGTGAGTAACACGTGGGCAATCTGCCCTGCACTCTGGGACAAGCCCTGGAAACGGGGTCTAATACCGGATACGACCACTTCAGGCATCTGATGGTGGTGGAAAGCTCCGGCGGTGCAGGATGAGCCCGCGGCCTATCAGCTAGTTGGTGAGGTAACGGCTCACCAAGGCGACGACGGGTAGCCGGCCTGAGAGGGCGACCGGCCACACTGGGACTGAGACACGGCCCAGACTCCTACGGGAGGCAGCAGTGGGGAATATTGCACAATGGGCGAAAGCCTGATGCAGCGACGCCGCGTGAGGGATGACGGCCTTCGGGTTGT…
MGB_2798	Micromonosporaceae	Micromonospora	Sponge	No	MCC 8017	MN339867	mPTP 29	bPTP 30	Micromonospora marina	99.44	2610	AGGACGAACGCTGGCGGCGTGCTTAACACATGCAAGTCGAGCGGAAAGGCCCTTCGGGGTACTCGAGCGGCGAACGGGTGAGTAACACGTGAGCAACCTGCCCCAGGCTTTGGGATAACCCCGGGAAACCGGGGCTAATACCGAATATGACCTTGCACCGCATGGTGTTTGGTGGAAAGTTTTTCGGCTTGGGATGGGCTCGCGGCCTATCAGCTTGTTGGTGGGGTGATGGCCTACCAAGGCGACGACGGGTAGCCGGCCTGAGAGGGCGACCGGCCACACTGGGACTGAGACACGGCCCAGACTCCTACGGGAGGCAGCAGTGGGGAATATTGCACAATGGGCGGAAGCCTGATGCAGCGACGCCGCGTGAGGGATGACGGCCTTCGGGTTGTAAAC…
MGB_2799	Actinomycetaceae	Streptomyces	Environment (Water)	No	MCC 8018	MN339868	mPTP 95	bPTP 99	Streptomyces longispororuber	99.66	2669	AGGACGAACGCTGGCGGCGTGCTTAACACATGCAAGTCGAACGATGAACCACTTCGGTGGGGATTAGTGGCGAACGGGTGAGTAACACGTGGGCAATCTGCCCTGCACTCTGGGACAAGCCCTGGAAACGGGGTCTAATACCGGATACTGAGCCGCTTGGGCATCCAAGTGGTTCGAAAGCTCCGGCGGTGCAGGATGAGCCCGCGGCCTATCAGCTTGTTGGTGAGGTAATGGCTCACCAAGGCGACGACGGGTAGCCGGCCTGAGAGGGCGACCGGCCACACTGGGACTGAGACACGGCCCAGACTCCTACGGGAGGCAGCAGTGGGGAATATTGCACAATGGGCGAAAGCCTGATGCAGCGACGCCGCGTGAGGGATGACGGCCTTCGGGTTGTAA…
MGB_2800	Actinomycetaceae	Streptomyces	Environment (Water)	No	MCC 8019	MN339869	mPTP 65	bPTP 67	Streptomyces olivaceus	100	2697	AGGACGAACGCTGGCGGCGTGCTTAACACATGCAAGTCGAACGATGAACCACTTCGGTGGGGATTAGTGGCGAACGGGTGAGTAACACGTGGGCAATCTGCCCTGCACTCTGGGACAAGCCCTGGAAACGGGGTCTAATACCGGATATTGACCTTCACGGGCATCTGTGAGGTTCGAAAGCTCCGGCGGTGCAGGATGAGCCCGCGGCCTATCAGCTTGTTGGTGAGGTAATGGCTCACCAAGGCGACGACGGGTAGCCGGCCTGAGAGGGCGACCGGCCACACTGGGACTGAGACACGGCCCAGACTCCTACGGGAGGCAGCAGTGGGGAATATTGCACAATGGGCGAAAGCCTGATGCAGCGACGCCGCGTGAGGGATGACGGCCTTCGGGTTGTAA…
MGB_2801	Actinomycetaceae	Streptomyces	Environment (Sediment)	No	MCC 8020	MN339870	mPTP 73	bPTP 76	Streptomyces diastaticus	99.86	2682	AGGACGAACGCTGGCGGCGTGCTTAACACATGCAAGTCGAACGATGAACCACCTTCGGGTGGGGATTAGTGGCGAACGGGTGAGTAACACGTGGGCAATCTGCCCTGCACTCTGGGACAAGCCCTGGAAACGGGGTCTAATACCGGATACTGACCTGCCAAGGCATCTTGGCGGGTCGAAAGCTCCGGCGGTGCAGGATGAGCCCGCGGCCTATCAGCTTGTTGGTGAGGTAATGGCTCACCAAGGCGACGACGGGTAGCCGGCCTGAGAGGGCGACCGGCCACACTGGGACTGAGACACGGCCCAGACTCCTACGGGAGGCAGCAGTGGGGAATATTGCACAATGGGCGAAAGCCTGATGCAGCGACGCCGCGTGAGGGATGACGGCCTTCGGGTTGT…
MGB_2802	Actinomycetaceae	Streptomyces	Environment (Sediment)	No	MCC 8021	MN339871	mPTP 79	bPTP 82	Streptomyces euryhalinus	100	2691	CGAACGCTGGCGGCGTGCTTAACACATGCAAGTCGAACGATGAACCTCCTTCGGGAGGGGATTAGTGGCGAACGGGTGAGTAACACGTGGGCAATCTGCCCTGCACTCTGGGACAAGCCCTGGAAACGGGGTCTAATACCGGATACTGACCCGCTTGGGCATCCAAGCGGTTCGAAAGCTCCGGCGGTGCAGGATGAGCCCGCGGCCTATCAGCTTGTTGGTGAGGTAATGGCTCACCAAGGCGACGACGGGTAGCCGGCCTGAGAGGGCGACCGGCCACACTGGGACTGAGACACGGCCCAGACTCCTACGGGAGGCAGCAGTGGGGAATATTGCACAATGGGCGAAAGCCTGATGCAGCGACGCCGCGTGAGGGATGACGGCCTTCGGGTTGTAAAC…
MGB_2803	Actinomycetaceae	Streptomyces	Environment (Sediment)	No	MCC 8022	MN339872	mPTP 37	bPTP 38	Streptomyces pseudogriseolus	99.93	2684	AGGACGAACGCTGGCGGCGTGCTTAACACATGCAAGTCGAACGATGAACCACTTCGGTGGCGATTAGTGGCGAACGGGTGAGTAACACGTGGGCAATCTGCCCTGCACTCTGGGACAAGCCCTGGAAACGGGGTCTAATACCGGATACTGACCCGCTTGGGCATCCAAGCGGTTCGAAAGCTCCGGCGGTGCAGGATGAGCCCGCGGCCTATCAGCTTGTTGGTGAGGTAATGGCTCACCAAGGCGACGACGGGTAGCCGGCCTGAGAGGGCGACCGGCCACACTGGGACTGAGACACGGCCCAGACTCCTACGGGAGGCAGCAGTGGGGAATATTGCACAATGGGCGAAAGCCTGATGCAGCGACGCCGCGTGAGGGATGACGGCCTTCGGGTTGTAA…
MGB_2804	Actinomycetaceae	Streptomyces	Environment (Sediment)	No	MCC 8023	MN339873	mPTP 79	bPTP 82	Streptomyces euryhalinus	100	2699	AGGACGAACGCTGGCGGCGTGCTTAACACATGCAAGTCGAACGATGAACCTCCTTCGGGAGGGGATTAGTGGCGAACGGGTGAGTAACACGTGGGCAATCTGCCCTGCACTCTGGGACAAGCCCTGGAAACGGGGTCTAATACCGGATACTGACCCGCTTGGGCATCCAAGCGGTTCGAAAGCTCCGGCGGTGCAGGATGAGCCCGCGGCCTATCAGCTTGTTGGTGAGGTAATGGCTCACCAAGGCGACGACGGGTAGCCGGCCTGAGAGGGCGACCGGCCACACTGGGACTGAGACACGGCCCAGACTCCTACGGGAGGCAGCAGTGGGGAATATTGCACAATGGGCGAAAGCCTGATGCAGCGACGCCGCGTGAGGGATGACGGCCTTCGGGTTGT…
MGB_2805	Actinomycetaceae	Streptomyces	Environment (Sediment)	No	MCC 8024	MN339874	mPTP 86	bPTP 90	Streptomyces albogriseolus	100	2697	AGGACGAACGCTGGCGGCGTGCTTAACACATGCAAGTCGAACGATGAACCACTTCGGTGGGGATTAGTGGCGAACGGGTGAGTAACACGTGGGCAATCTGCCCTGCACTCTGGGACAAGCCCTGGAAACGGGGTCTAATACCGGATACTGACCCGCTTGGGCATCCAAGCGGTTCGAAAGCTCCGGCGGTGCAGGATGAGCCCGCGGCCTATCAGCTTGTTGGTGAGGTAATGGCTCACCAAGGCGACGACGGGTAGCCGGCCTGAGAGGGCGACCGGCCACACTGGGACTGAGACACGGCCCAGACTCCTACGGGAGGCAGCAGTGGGGAATATTGCACAATGGGCGAAAGCCTGATGCAGCGACGCCGCGTGAGGGATGACGGCCTTCGGGTTGTAA…
MGB_2806	Actinomycetaceae	Streptomyces	Environment (Sediment)	No	MCC 8025	MN339875	mPTP 37	bPTP 38	Streptomyces pseudogriseolus	99.93	2684	GGACGAACGCTGGCGGCGTGCTTAACACATGCAAGTCGAACGATGAACCACTTCGGTGGCGATTAGTGGCGAACGGGTGAGTAACACGTGGGCAATCTGCCCTGCACTCTGGGACAAGCCCTGGAAACGGGGTCTAATACCGGATACTGACCCGCTTGGGCATCCAAGCGGTTCGAAAGCTCCGGCGGTGCAGGATGAGCCCGCGGCCTATCAGCTTGTTGGTGAGGTAATGGCTCACCAAGGCGACGACGGGTAGCCGGCCTGAGAGGGCGACCGGCCACACTGGGACTGAGACACGGCCCAGACTCCTACGGGAGGCAGCAGTGGGGAATATTGCACAATGGGCGAAAGCCTGATGCAGCGACGCCGCGTGAGGGATGACGGCCTTCGGGTTGTAAA…
MGB_2807	Actinomycetaceae	Streptomyces	Environment (Sediment)	No	MCC 8026	MN339876	mPTP 65	bPTP 67	Streptomyces olivaceus	100	2700	GGACGAACGCTGGCGGCGTGCTTAACACATGCAAGTCGAACGATGAACCACTTCGGTGGGGATTAGTGGCGAACGGGTGAGTAACACGTGGGCAATCTGCCCTGCACTCTGGGACAAGCCCTGGAAACGGGGTCTAATACCGGATATTGACCTTCACGGGCATCTGTGAGGTTCGAAAGCTCCGGCGGTGCAGGATGAGCCCGCGGCCTATCAGCTTGTTGGTGAGGTAATGGCTCACCAAGGCGACGACGGGTAGCCGGCCTGAGAGGGCGACCGGCCACACTGGGACTGAGACACGGCCCAGACTCCTACGGGAGGCAGCAGTGGGGAATATTGCACAATGGGCGAAAGCCTGATGCAGCGACGCCGCGTGAGGGATGACGGCCTTCGGGTTGTAAA…
MGB_2808	Actinomycetaceae	Streptomyces	Environment (Sediment)	No	MCC 8027	MN339877	mPTP 74	bPTP 77	Streptomyces fradiae	99.45	2652	AGGACGAACGCTGGCGGCGTGCTTAACACATGCAAGTCGAACGATGAACCACTTCGGTGGGGATTAGTGGCGAACGGGTGAGTAACACGTGGGCAATCTGCCCTGCACTCTGGGACAAGCCCTGGAAACGGGGTCTAATACCGGATACGACCACTTCAGGCATCTGATGGTGGTGGAAAGCTCCGGCGGTGCAGGATGAGCCCGCGGCCTATCAGCTTGTTGGTGAGGTAACGGCTCACCAAGGCGACGACGGGTAGCCGGCCTGAGAGGGCGACCGGCCACACTGGGACTGAGACACGGCCCAGACTCCTACGGGAGGCAGCAGTGGGGAATATTGCACAATGGGCGAAAGCCTGATGCAGCGACGCCGCGTGAGGGATGACGGCCTTCGGGTTGTAA…
MGB_2809	Actinomycetaceae	Streptomyces	Environment (Sediment)	No	MCC 8028	MN339878	mPTP 88	bPTP 92	Streptomyces tempisquensis	100	2715	TGGCTCAGGACGAACGCTGGCGGCGTGCTTAACACATGCAAGTCGAACGATGAACCGGTTTCGGCCGGGGATTAGTGGCGAACGGGTGAGTAACACGTGGGCAATCTGCCCTGCACTCTGGGATAAGCCCGGGAAACTGGGTCTAATACCGGATACGACACATGAGGGCATCCTCGTGTGTGGAAAGTTCCGGCGGTGCAGGATGAGCCCGCGGCCTATCAGCTTGTTGGTGGGGTAGTGGCCTACCAAGGCGACGACGGGTAGCCGGCCTGAGAGGGTGACCGGCCACACTGGGACTGAGACACGGCCCAGACTCCTACGGGAGGCAGCAGTGGGGAATATTGCACAATGGGCGAAAGCCTGATGCAGCGACGCCGCGTGAGGGATGACGGCCTTCGG…
MGB_2810	Actinomycetaceae	Streptomyces	Environment (Sediment)	No	MCC 8029	MN339879	mPTP 86	bPTP 90	Streptomyces albogriseolus	100	2693	ACGAACGCTGGCGGCGTGCTTAACACATGCAAGTCGAACGATGAACCACTTCGGTGGGGATTAGTGGCGAACGGGTGAGTAACACGTGGGCAATCTGCCCTGCACTCTGGGACAAGCCCTGGAAACGGGGTCTAATACCGGATACTGACCCGCTTGGGCATCCAAGCGGTTCGAAAGCTCCGGCGGTGCAGGATGAGCCCGCGGCCTATCAGCTTGTTGGTGAGGTAATGGCTCACCAAGGCGACGACGGGTAGCCGGCCTGAGAGGGCGACCGGCCACACTGGGACTGAGACACGGCCCAGACTCCTACGGGAGGCAGCAGTGGGGAATATTGCACAATGGGCGAAAGCCTGATGCAGCGACGCCGCGTGAGGGATGACGGCCTTCGGGTTGTAAACC…
MGB_2811	Actinomycetaceae	Streptomyces	Environment (Sediment)	No	MCC 8030	MN339880	mPTP 86	bPTP 90	Streptomyces albogriseolus	100	2702	TCAGGACGAACGCTGGCGGCGTGCTTAACACATGCAAGTCGAACGATGAACCACTTCGGTGGGGATTAGTGGCGAACGGGTGAGTAACACGTGGGCAATCTGCCCTGCACTCTGGGACAAGCCCTGGAAACGGGGTCTAATACCGGATACTGACCCGCTTGGGCATCCAAGCGGTTCGAAAGCTCCGGCGGTGCAGGATGAGCCCGCGGCCTATCAGCTTGTTGGTGAGGTAATGGCTCACCAAGGCGACGACGGGTAGCCGGCCTGAGAGGGCGACCGGCCACACTGGGACTGAGACACGGCCCAGACTCCTACGGGAGGCAGCAGTGGGGAATATTGCACAATGGGCGAAAGCCTGATGCAGCGACGCCGCGTGAGGGATGACGGCCTTCGGGTTGT…
MGB_2812	Actinomycetaceae	Streptomyces	Environment (Sediment)	No	MCC 8031	MN339881	mPTP 95	bPTP 99	Streptomyces longispororuber	99.86	2689	TCAGGACGAACGCTGGCGGCGTGCTTAACACATGCAAGTCGAACGATGAACCACTTCGGTGGGGATTAGTGGCGAACGGGTGAGTAACACGTGGGCAATCTGCCCTGCACTCTGGGACAAGCCCTGGAAACGGGGTCTAATACCGGATACTGATCTGCTTGGGCATCCAAGTGGTTCGAAAGCTCCGGCGGTGCAGGATGAGCCCGCGGCCTATCAGCTTGTTGGTGAGGTAATGGCTCACCAAGGCGACGACGGGTAGCCGGCCTGAGAGGGCGACCGGCCACACTGGGACTGAGACACGGCCCAGACTCCTACGGGAGGCAGCAGTGGGGAATATTGCACAATGGGCGAAAGCCTGATGCAGCGACGCCGCGTGAGGGATGACGGCCTTCGGGTTGT…
MGB_2813	Actinomycetaceae	Streptomyces	Environment (Sediment)	No	MCC 8032	MN339882	mPTP 95	bPTP 99	Streptomyces longispororuber	99.8	2687	TCAGGACGAACGCTGGCGGCGTGCTTAACACATGCAAGTCGAACGATGAACCACTTCGGTGGGGATTAGTGGCGAACGGGTGAGTAACACGTGGGCAATCTGCCCTGCACTCTGGGACAAGCCCTGGAAACGGGGTCTAATACCGGATACTGATCTGCTTGGGCATCCAAGTGGTTCGAAAGCTCCGGCGGTGCAGGATGAGCCCGCGGCCTATCAGCTTGTTGGTGAGGTAACGGCTCACCAAGGCGACGACGGGTAGCCGGCCTGAGAGGGCGACCGGCCACACTGGGACTGAGACACGGCCCAGACTCCTACGGGAGGCAGCAGTGGGGAATATTGCACAATGGGCGAAAGCCTGATGCAGCGACGCCGCGTGAGGGATGACGGCCTTCGGGTTGT…
MGB_2814	Actinomycetaceae	Streptomyces	Environment (Sediment)	No	MCC 8033	MN339883	mPTP 95	bPTP 99	Streptomyces longispororuber	99.79	2682	TCAGGACGAACGCTGGCGGCGTGCTTAACACATGCAAGTCGAACGATGAACCACTTCGGTGGGGATTAGTGGCGAACGGGTGAGTAACACGTGGGCAATCTGCCCTGCACTCTGGGACAAGCCCTGGAAACGGGGTCTAATACCGGATACTGATCTGCTTGGGCATCCAAGTGGTTCGAAAGCTCCGGCGGTGCAGGATGAGCCCGCGGCCTATCAGCTTGTTGGTGAGGTAACGGCTCACCAAGGCGACGACGGGTAGCCGGCCTGAGAGGGCGACCGGCCACACTGGGACTGAGACACGGCCCAGACTCCTACGGGAGGCAGCAGTGGGGAATATTGCACAATGGGCGAAAGCCTGATGCAGCGACGCCGCGTGAGGGATGACGGCCTTCGGGTTGT…
MGB_2815	Actinomycetaceae	Streptomyces	Environment (Sediment)	No	MCC 8034	MN339884	mPTP 37	bPTP 38	Streptomyces pseudogriseolus	100	2689	CGAACGCTGGCGGCGTGCTTAACACATGCAAGTCGAACGATGAACCACTTCGGTGGGGATTAGTGGCGAACGGGTGAGTAACACGTGGGCAATCTGCCCTGCACTCTGGGACAAGCCCTGGAAACGGGGTCTAATACCGGATACTGACCCGCTTGGGCATCCAAGCGGTTCGAAAGCTCCGGCGGTGCAGGATGAGCCCGCGGCCTATCAGCTTGTTGGTGAGGTAATGGCTCACCAAGGCGACGACGGGTAGCCGGCCTGAGAGGGCGACCGGCCACACTGGGACTGAGACACGGCCCAGACTCCTACGGGAGGCAGCAGTGGGGAATATTGCACAATGGGCGAAAGCCTGATGCAGCGACGCCGCGTGAGGGATGACGGCCTTCGGGTTGTAAACCT…
MGB_2816	Actinomycetaceae	Streptomyces	Environment (Sediment)	No	MCC 8035	MN339885	mPTP 86	bPTP 90	Streptomyces albogriseolus	100	2687	AACGCTGGCGGCGTGCTTAACACATGCAAGTCGAACGATGAACCACTTCGGTGGGGATTAGTGGCGAACGGGTGAGTAACACGTGGGCAATCTGCCCTGCACTCTGGGACAAGCCCTGGAAACGGGGTCTAATACCGGATACTGACCCGCTTGGGCATCCAAGCGGTTCGAAAGCTCCGGCGGTGCAGGATGAGCCCGCGGCCTATCAGCTTGTTGGTGAGGTAATGGCTCACCAAGGCGACGACGGGTAGCCGGCCTGAGAGGGCGACCGGCCACACTGGGACTGAGACACGGCCCAGACTCCTACGGGAGGCAGCAGTGGGGAATATTGCACAATGGGCGAAAGCCTGATGCAGCGACGCCGCGTGAGGGATGACGGCCTTCGGGTTGTAAACCTCT…
MGB_2817	Actinomycetaceae	Streptomyces	Environment (Sediment)	No	MCC 8036	MN339886	mPTP 95	bPTP 99	Streptomyces longispororuber	99.86	2687	CAGGACGAACGCTGGCGGCGTGCTTAACACATGCAAGTCGAACGATGAACCACTTCGGTGGGGATTAGTGGCGAACGGGTGAGTAACACGTGGGCAATCTGCCCTGCACTCTGGGACAAGCCCTGGAAACGGGGTCTAATACCGGATACTGATCTGCTTGGGCATCCAAGTGGTTCGAAAGCTCCGGCGGTGCAGGATGAGCCCGCGGCCTATCAGCTTGTTGGTGAGGTAATGGCTCACCAAGGCGACGACGGGTAGCCGGCCTGAGAGGGCGACCGGCCACACTGGGACTGAGACACGGCCCAGACTCCTACGGGAGGCAGCAGTGGGGAATATTGCACAATGGGCGAAAGCCTGATGCAGCGACGCCGCGTGAGGGATGACGGCCTTCGGGTTGTA…
MGB_2818	Actinomycetaceae	Streptomyces	Environment (Sediment)	No	MCC 8037	MN339887	mPTP 80	bPTP 100	Streptomyces griseorubens	99.92	2407	CTTGGGCATCCAAGCGGTTCGAAAGCTCCGGCGGTGCAGGATGAGCCCGCGGCCTATCAGCTAGTTGGTGAGGTAATGGCTCACCAAGGCGACGACGGGTAGCCGGCCTGAGAGGGCGACCGGCCACACTGGGACTGAGACACGGCCCAGACTCCTACGGGAGGCAGCAGTGGGGAATATTGCACAATGGGCGAAAGCCTGATGCAGCGACGCCGCGTGAGGGATGACGGCCTTCGGGTTGTAAACCTCTTTCAGCAGGGAAGAAGCGAAAGTGACGGTACCTGCAGAAGAAGCGCCGGCTAACTACGTGCCAGCAGCCGCGGTAATACGTAGGGCGCGAGCGTTGTCCGGAATTATTGGGCGTAAAGAGCTCGTAGGCGGCTTGTCACGTCGGTTGTG…
MGB_2819	Actinomycetaceae	Streptomyces	Environment (Sediment)	No	MCC 8038	MN339888	mPTP 41	bPTP 42	Streptomyces werraensis	100	1738	ACGAACGCTGGCGGCGTGCTTAACACATGCAAGTCGAACGATGAAGCCCTTCGGTGTGGATTAGTGGCGAACGGGTGAGTAACACGTGGGCAATCTGCCCTGCACTCTGGGACAAGCCCTGGAAACGGGGTCTAATACCGGATACTGATCGCCTTGGGCATCCTTGGTGATCGAAAGCTCCGGCGGTGCAGGATGAGCCCGCGGCCTATCAGCTTGTTGGTGAGGTAATGGCTCACCAAGGCGACGACGGGTAGCCGGCCTGAGAGGGCGACCGGCCACACTGGGACTGAGACACGGCCCAGACTCCTACGGGAGGCAGCAGTGGGGAATATTGCACAATGGGCGAAAGCCTGATGCAGCGACGCCGCGTGAGGGATGACGGCCTTCGGGTTGTAAACC…
MGB_2820	Actinomycetaceae	Streptomyces	Environment (Sediment)	No	MCC 8039	MN339889	mPTP 73	bPTP 76	Streptomyces diastaticus	100	2704	TCAGGACGAACGCTGGCGGCGTGCTTAACACATGCAAGTCGAACGATGAACCACCTTCGGGTGGGGATTAGTGGCGAACGGGTGAGTAACACGTGGGCAATCTGCCCTGCACTCTGGGACAAGCCCTGGAAACGGGGTCTAATACCGGATACTGACCTGCCAAGGCATCTTGGCGGGTCGAAAGCTCCGGCGGTGCAGGATGAGCCCGCGGCCTATCAGCTTGTTGGTGAGGTAATGGCTCACCAAGGCGACGACGGGTAGCCGGCCTGAGAGGGCGACCGGCCACACTGGGACTGAGACACGGCCCAGACTCCTACGGGAGGCAGCAGTGGGGAATATTGCACAATGGGCGAAAGCCTGATGCAGCGACGCCGCGTGAGGGATGACGGCCTTCGGGTT…
MGB_2821	Actinomycetaceae	Streptomyces	Environment (Sediment)	No	MCC 8040	MN339890	mPTP 85	bPTP 89	Streptomyces collinus	99.86	2682	GCTCAGGACGAACGCTGGCGGCGTGCTTAACACATGCAAGTCGAACGATGAACCACTTCGGTGGGGATTAGTGGCGAACGGGTGAGTAACACGTGGGCAATCTGCCCTGCACTCTGGGACAAGCCCTGGAAACGGGGTCTAATACCGGATACTGACCCTCGCAGGCATCTGCGAGGGTCGAAAGCTCCGGCGGTGCAGGATGAGCCCGCGGCCTATCAGCTTGTTGGTGAGGTAATGGCTCACCAAGGCGACGACGGGTAGCCGGCCTGAGAGGGCGACCGGCCACACTGGGACTGAGACACGGCCCAGACTCCTACGGGAGGCAGCAGTGGGGAATATTGCACAATGGGCGAAAGCCTGATGCAGCGACGCCGCGTGAGGGATGACGGCCTTCGGGTT…
MGB_2822	Actinomycetaceae	Streptomyces	Environment (Sediment)	No	MCC 8041	MN339891	mPTP 73	bPTP 76	Streptomyces diastaticus	100	2693	ACGAACGCTGGCGGCGTGCTTAACACATGCAAGTCGAACGATGAACCACCTTCGGGTGGGGATTAGTGGCGAACGGGTGAGTAACACGTGGGCAATCTGCCCTGCACTCTGGGACAAGCCCTGGAAACGGGGTCTAATACCGGATACTGACCTGCCAAGGCATCTTGGCGGGTCGAAAGCTCCGGCGGTGCAGGATGAGCCCGCGGCCTATCAGCTTGTTGGTGAGGTAATGGCTCACCAAGGCGACGACGGGTAGCCGGCCTGAGAGGGCGACCGGCCACACTGGGACTGAGACACGGCCCAGACTCCTACGGGAGGCAGCAGTGGGGAATATTGCACAATGGGCGAAAGCCTGATGCAGCGACGCCGCGTGAGGGATGACGGCCTTCGGGTTGTAAA…
MGB_2823	Actinomycetaceae	Streptomyces	Environment (Water)	No	MCC 8042	MN339892	mPTP 37	bPTP 38	Streptomyces pseudogriseolus	100	2689	GGACGAACGCTGGCGGCGTGCTTAACACATGCAAGTCGAACGATGAACCACTTCGGTGGGGATTAGTGGCGAACGGGTGAGTAACACGTGGGCAATCTGCCCTGCACTCTGGGACAAGCCCTGGAAACGGGGTCTAATACCGGATACTGACCCGCTTGGGCATCCAAGCGGTTCGAAAGCTCCGGCGGTGCAGGATGAGCCCGCGGCCTATCAGCTTGTTGGTGAGGTAATGGCTCACCAAGGCGACGACGGGTAGCCGGCCTGAGAGGGCGACCGGCCACACTGGGACTGAGACACGGCCCAGACTCCTACGGGAGGCAGCAGTGGGGAATATTGCACAATGGGCGAAAGCCTGATGCAGCGACGCCGCGTGAGGGATGACGGCCTTCGGGTTGTAAA…
MGB_2824	Actinomycetaceae	Streptomyces	Environment (Sediment)	No	MCC 8043	MN339893	mPTP 32	bPTP 33	Streptomyces maritimus	100	2699	TCAGGACGAACGCTGGCGGCGTGCTTAACACATGCAAGTCGAACGATGAACCACTTCGGTGGGGATTAGTGGCGAACGGGTGAGTAACACGTGGGCAATCTGCCCTGCACTCTGGGACAAGCCCTGGAAACGGGGTCTAATACCGGATACTGATCCTCGCAGGCATCTGCGAGGTTCGAAAGCTCCGGCGGTGCAGGATGAGCCCGCGGCCTATCAGCTAGTTGGTGAGGTAACGGCTCACCAAGGCGACGACGGGTAGCCGGCCTGAGAGGGCGACCGGCCACACTGGGACTGAGACACGGCCCAGACTCCTACGGGAGGCAGCAGTGGGGAATATTGCACAATGGGCGAAAGCCTGATGCAGCGACGCCGCGTGAGGGATGACGGCCTTCGGGTTGT…

## Sheet: Supplementary Table S2
Supplementary Table S2. Activity screening of 50 randomly selected Actinobacteria isolated from sponge and associate environment.
Code	Genus	Source	Predation (E.coli)	Predation (S.aureus)	Predation (B.subtilis)	Predation (P.aeruginosa)	Predation (M.smegmatis)	Predation (E.fecalis)	Predation (A.fecalis)	Predation (M.luteus)	Predation (A.pasterionus)	Predation (S.marcescens)	Predation (S.typhi)	Predation (K.pneumonae)	Predation (P.vulgaris)	Predation (S.roseus)	Antibiosis (E.coli)	Antibiosis (S.aureus)	Antibiosis (B.subtilis)	Antibiosis (P.aeruginosa)	Antibiosis (M.smegmatis)	Antibiosis (E.fecalis)	Antibiosis (A.fecalis)	Antibiosis (M.luteus)	Antibiosis (A.pasterionus)	Antibiosis (S.marcescens)	Antibiosis (S.typhi)	Antibiosis (K.pneumonae)	Antibiosis (P.vulgaris)	Antibiosis (S.roseus)	Subtilisin Inhibitor	Trypsin Inhibitor	Chymotrypsin Inhibitor	ACE inhibitor
MGB_0183	Streptomyces	Sponge	0	1	1	0	1	0	0	1	0	1	0	0	1	0	1	0	1	0	0	0	0	0	0	0	0	0	0	0	0	1	1	0
MGB_0809	Brevibacterium	Environment (Water)	0	0	0	1	0	0	0	0	0	0	0	0	0	0	0	0	0	0	0	0	0	0	0	0	0	0	0	0	0	1	1	0
MGB_0813	Agrococcus	Environment (Water)	0	0	0	0	0	0	0	0	0	0	0	0	0	0	0	0	0	0	0	0	0	0	0	0	0	0	0	0	0	0	0	0
MGB_0820	Rothia	Sponge	0	0	0	0	0	0	0	0	0	0	0	0	0	1	0	0	1	0	1	0	0	0	0	0	0	0	0	0	0	1	1	0
MGB_0826	Glutamicibacter	Environment (Sediment)	0	0	0	0	0	0	0	0	0	0	0	0	1	0	0	0	1	0	1	0	0	0	0	0	0	0	0	0	0	1	1	0
MGB_0833	Micrococcus	Sponge	0	0	0	0	0	0	0	0	0	0	0	0	0	0	0	0	0	0	0	0	0	0	0	0	0	0	0	0	0	1	0	0
MGB_0853	Kytococcus	Environment (Sediment)	0	0	0	0	0	0	0	0	0	0	0	0	0	0	1	1	1	0	1	1	0	0	0	0	0	0	0	0	0	1	0	0
MGB_0881	Rhodococcus	Sponge	1	0	0	0	0	0	0	0	0	0	0	0	0	0	0	0	0	0	0	0	0	0	0	0	0	0	0	0	0	1	1	0
MGB_0888	Nocardiopsis	Environment (Sediment)	0	0	0	0	0	0	0	0	0	0	0	0	0	0	0	1	1	0	0	1	0	1	0	0	0	0	0	0	0	1	0	0
MGB_0891	Nocardiopsis	Environment (Sediment)	0	1	0	0	0	0	0	1	0	0	0	0	1	0	0	0	1	0	1	1	0	0	0	0	0	0	0	0	0	1	1	0
MGB_0904	Nocardiopsis	Sponge	0	0	0	0	0	0	1	1	1	1	0	1	0	1	0	0	1	0	0	1	0	0	0	0	0	0	0	0	0	0	1	0
MGB_0920	Kocuria	Environment (Water)	0	0	0	0	0	0	0	0	0	0	0	0	0	0	0	0	0	0	0	0	0	0	0	0	0	0	0	0	0	0	0	0
MGB_0924	Streptomyces	Sponge	0	0	0	0	0	0	1	0	0	0	0	0	0	0	1	1	1	0	1	1	1	0	0	0	0	0	0	0	0	1	1	0
MGB_0955	Nocardiopsis	Environment (Sediment)	0	0	0	0	0	0	0	0	0	0	0	0	0	1	0	0	1	0	1	1	0	1	0	0	0	0	0	0	0	1	1	0
MGB_0971	Nocardiopsis	Environment (Sediment)	0	1	0	0	0	0	0	0	0	0	0	0	0	0	0	1	1	0	1	1	0	0	0	0	0	0	0	1	0	1	1	1
MGB_0976	Actinomycetospora	Environment (Water)	0	0	0	0	0	0	0	0	0	0	0	0	0	0	0	0	0	0	0	0	0	0	0	0	0	0	0	0	0	0	0	1
MGB_0977	Actinomycetospora	Environment (Water)	0	0	0	0	0	0	0	0	0	0	0	0	0	0	0	0	0	0	0	0	0	0	0	0	0	0	0	0	0	1	0	0
MGB_0983	Rhodococcus	Environment (Water)	0	0	0	0	0	0	0	0	0	0	0	0	0	0	0	0	0	0	0	0	0	0	0	0	0	0	0	0	0	0	0	0
MGB_0985	Nocardiopsis	Sponge	1	1	0	0	0	1	0	1	0	0	1	0	1	0	0	0	0	0	0	0	0	0	0	0	0	0	0	0	0	1	1	0
MGB_0990	Nocardiopsis	Sponge	0	0	0	0	0	0	0	0	0	0	0	0	0	0	0	0	1	0	0	1	0	0	0	0	0	0	0	0	0	0	0	0
MGB_0991	Nocardiopsis	Environment (Water)	0	0	0	0	0	0	0	0	0	0	0	0	0	0	1	1	1	0	0	1	0	0	0	0	0	0	0	1	0	0	0	0
MGB_0992	Nocardiopsis	Sponge	0	1	0	0	0	0	0	1	1	0	0	0	1	1	0	0	0	0	0	0	0	0	0	0	0	0	0	0	0	1	1	0
MGB_0994	Nocardiopsis	Sponge	0	0	0	0	0	0	0	0	0	0	0	0	0	0	0	0	0	0	0	0	0	0	0	0	0	0	0	0	0	0	0	0
MGB_0995	Streptomyces	Environment (Sediment)	0	0	0	0	0	1	1	1	1	1	1	1	0	1	0	0	0	0	0	0	0	0	0	0	0	0	0	0	0	0	0	0
MGB_0996	Nocardiopsis	Environment (Sediment)	0	0	0	0	0	0	0	0	0	0	0	0	0	0	0	0	0	0	0	0	0	0	0	0	0	0	0	0	0	0	0	0
MGB_0997	Nocardiopsis	Environment (Sediment)	0	1	0	0	0	0	0	0	0	0	0	0	0	0	0	0	0	0	0	0	0	0	0	0	0	0	0	0	0	1	1	1
MGB_0998	Nocardiopsis	Environment (Sediment)	0	0	0	0	0	0	0	0	0	0	0	0	1	0	0	0	1	0	0	0	0	0	0	0	0	0	0	0	0	1	1	0
MGB_1114	Nocardiopsis	Environment (Sediment)	0	0	0	0	0	0	0	0	0	0	0	0	0	0	0	0	1	0	0	1	0	0	0	0	0	0	0	0	0	0	0	0
MGB_1154	Nocardiopsis	Environment (Sediment)	0	0	0	0	0	0	0	0	0	0	0	0	0	0	0	0	1	0	1	1	0	1	0	0	0	0	0	0	0	0	0	0
MGB_1190	Jonesia	Sponge	0	0	0	0	0	0	0	0	0	0	0	0	0	0	0	0	0	0	0	0	0	0	0	0	0	0	0	0	0	0	0	0
MGB_1198	Nocardiopsis	Environment (Sediment)	0	0	0	0	0	0	0	0	0	0	0	0	0	0	0	0	0	0	0	0	0	0	0	0	0	0	0	0	0	0	0	0
MGB_1422	Nocardiopsis	Sponge	0	1	0	0	0	0	0	0	0	0	0	0	0	0	0	1	1	0	1	1	0	0	0	0	0	0	0	0	0	1	1	0
MGB_1507	Nocardiopsis	Sponge	0	0	0	0	0	0	0	0	0	0	0	0	0	0	0	0	1	0	0	1	0	0	0	0	0	0	0	0	0	0	0	0
MGB_1642	Nocardiopsis	Sponge	0	1	0	0	0	0	0	0	0	0	0	0	0	0	1	0	1	0	0	1	0	1	0	0	0	0	0	0	0	1	1	0
MGB_1643	Nocardiopsis	Sponge	0	1	0	0	0	0	0	0	0	0	0	0	0	0	0	0	1	0	0	1	0	0	0	0	0	0	0	0	0	1	1	0
MGB_1644	Nocardiopsis	Environment (Sediment)	0	0	0	0	0	0	0	0	0	0	0	0	0	0	0	0	0	0	0	0	0	0	0	0	0	0	0	0	0	0	0	0
MGB_1734	Nocardiopsis	Environment (Water)	0	0	0	0	0	0	0	0	0	0	0	0	0	0	0	0	0	0	1	1	0	0	0	0	0	0	0	0	0	0	0	0
MGB_1968	Streptomyces	Sponge	0	1	0	0	0	0	0	0	1	0	0	0	0	1	0	0	0	0	0	0	0	0	0	0	0	0	0	0	1	1	1	0
MGB_1983	Nocardiopsis	Sponge	0	0	0	0	0	0	0	0	0	0	0	0	0	0	0	1	1	0	1	1	0	1	0	0	0	0	0	1	0	0	0	0
MGB_2018	Streptomyces	Sponge	0	1	0	0	0	0	0	1	1	0	0	0	0	1	0	1	1	0	1	1	0	0	0	0	0	0	0	0	0	1	1	0
MGB_2087	Nocardiopsis	Sponge	0	1	0	0	0	0	0	0	0	0	0	0	0	0	0	1	1	0	0	1	0	0	0	0	0	0	0	0	0	0	0	0
MGB_2109	Pseudonocardia	Sponge	0	0	0	0	0	0	0	0	0	0	0	0	0	0	0	0	0	0	0	0	0	0	0	0	0	0	0	0	0	0	0	0
MGB_2110	Nocardiopsis	Sponge	0	0	0	0	0	0	0	0	0	0	0	0	0	0	0	0	0	0	0	0	0	0	0	0	0	0	0	0	0	0	0	0
MGB_2111	Streptomyces	Sponge	0	1	0	0	0	1	0	0	1	0	0	0	1	1	0	0	1	0	0	1	0	0	0	0	0	0	0	0	0	1	1	0
MGB_2131	Micromonospora	Sponge	0	1	0	0	0	0	0	0	0	0	0	1	0	0	0	0	0	0	0	0	0	0	0	0	0	0	0	0	0	1	1	0
MGB_2132	Rhodococcus	Sponge	0	0	0	0	0	0	0	0	0	0	0	0	0	0	0	0	0	0	0	0	0	0	0	0	0	0	0	0	0	0	0	0
MGB_2134	Micromonospora	Sponge	0	1	0	0	0	0	0	0	0	0	0	0	0	0	0	0	0	0	0	0	0	0	0	0	0	0	0	0	0	1	1	0
MGB_2141	Streptomyces	Sponge	0	1	0	0	1	0	0	1	1	0	0	0	0	0	0	0	1	0	0	0	0	0	0	0	0	0	0	0	0	1	1	0
MGB_2181	Streptomyces	Sponge	0	1	0	0	1	0	0	0	0	0	0	0	1	1	0	0	0	0	0	0	0	0	0	0	0	0	0	0	1	1	1	0
MGB_2323	Rhodococcus	Environment (Air)	0	0	0	0	0	0	0	0	0	0	0	0	0	0	0	0	0	0	0	0	0	0	0	0	0	0	0	0	0	1	0	0
